# Supplementary material for: Regional technology gap and innovation efficiency trap in Chinese pharmaceutical manufacturing industry
Source: PLoS One. 2020 May 20;15(5):e0233093. doi: 10.1371/journal.pone.0233093 (PMC7239465; doi:10.1371/journal.pone.0233093)
Supplement: S1 Sheet — (XLSX) [file pone.0233093.s001.xlsx]

## Sheet: Sheet1
id	Region	year	Revenue from Principal Business (Billion)	Profits (Billion)	Proportion of Revenue from Principal Business	Profit margin	Exports of Sales Revenue of New Products (ten thousand)	Stock of Intramural Expenditure on R&D (ten thousand)	Intramural Expenditure on R&D (ten thousand)	Government Funds (ten thousand)	Number of Patents In Force	Standardization of Number of Patents In Force	Sales Revenue of New Products (ten thousand)	Patent Applications	Full-time Equivalent (man-year)	Expenditure on New Products Development (ten thousand)	Expenditure for Assimilation of Technology (ten thousand)	Sales revenue after price reduction (ten thousand)
1	Anhui	2009	176.4	14.04	0.0194123	0.0795918	39422.4	31974.5	17935.6	492.9	142	0.225489	279672	421	1154.7	35525.7	19590.8	2414.66
2	Beijing	2009	307.6	48.34	0.0338506	0.157152	16133	67098.9	46129.4	2641.4	260	0.409748	762675	264	3225	61148.1	6416.9	6584.85
3	Fujian	2009	111.59	13.46	0.0122802	0.12062	55520.4	38644.8	31528.3	1400.7	80	0.128675	281048	104	1502.4	36233.6	13253.2	2426.54
4	Gansu	2009	37.81	7.39	0.00416089	0.195451	0	15904.9	10010.4	2065.8	4	0.01	26353.5	28	408.4	10032.9	5390.7	227.533
5	Guangdong	2009	570.48	72.23	0.0627798	0.126613	52002.8	150884	90317.4	8373.9	500	0.784511	799076	646	4213.6	114024	45544.7	6899.13
6	Guangxi	2009	114.38	11.82	0.0125872	0.10334	3631.3	25039.7	17194.7	1449.3	189	0.29888	136531	97	836.7	22227.8	36796.8	1178.79
7	Guizhou	2009	122.41	12.1	0.0134709	0.0988481	0	8194.29	3068.7	460.1	278	0.437855	59478.9	139	60.7	5376.4	2261.1	513.534
8	Hainan	2009	44.53	9.18	0.00490041	0.206153	12.7	10068.4	10928.2	242.4	33	0.0552839	60546.7	153	506.6	11952.8	8461.4	522.753
9	Hebei	2009	379.95	47.43	0.0418125	0.124832	52048.2	85820.6	50436.4	4330.3	360	0.565899	375065	229	3650.4	47293.5	23515.2	3238.27
10	Henan	2009	529.23	64.25	0.0582403	0.121403	38792.8	78372.3	47226	3242.2	103	0.16459	781933	392	3613.2	65010.6	53093.5	6751.12
11	Heilongjiang	2009	240.2	32.55	0.0264334	0.135512	11703.4	59398.1	42245.4	3364.9	74	0.119306	98714.7	183	2705.7	28799.9	21354.8	852.291
12	Hubei	2009	306.38	33.63	0.0337163	0.109766	129079	53001	35083.7	3000.4	182	0.28795	772279	254	2061.5	57391	21681.9	6667.77
13	Hunan	2009	274.88	22.78	0.0302498	0.0828725	22345.3	60892.6	49994.6	1226.1	143	0.22705	642049	373	2053.8	57395.9	45078.9	5543.38
14	Jilin	2009	375.06	44.64	0.0412743	0.119021	5150.2	61310.5	22858.6	4106.3	205	0.323864	452363	191	1703	39516.3	31769.6	3905.65
15	Jiangsu	2009	1105.69	112.8	0.121678	0.102018	114807	366346	215202	11543.4	638	1	2604952	734	8699.1	235385	173582	22490.9
16	Jiangxi	2009	343.37	21.93	0.0377869	0.063867	14830.7	45377.8	34192.2	2905.1	184	0.291073	258201	208	1451.9	30710.1	13239.8	2229.28
17	Liaoning	2009	335.21	25.77	0.036889	0.0768772	34459.2	37963.4	22103.2	1364.3	164	0.259842	175407	263	1544.1	45201.8	40364	1514.44
18	Neimenggu	2009	125.96	7.04	0.0138616	0.0558908	240	7508.83	4428.5	588.2	16	0.0287382	19674.4	57	243.1	7688	2500.5	169.867
19	Ningxia	2009	19.03	2.49	0.0020942	0.130846	38400	8910.55	3595.3	23	26	0.0443533	112909	30	290.6	4666.2	3933.4	974.842
20	Shandong	2009	1322.93	133.48	0.145585	0.100897	208047	304927	184320	7261.8	529	0.829795	2.0917e+06	631	7477.4	208687	142171	18059.5
21	Shanxi	2009	67.23	6.02	0.00739848	0.0895434	2100	15010.8	8103.7	491.3	57	0.0927603	53898.1	76	952.3	8411.6	5914.3	465.35
22	Shaanxi	2009	166.86	15.48	0.0183625	0.0927724	10839	24803.4	14053.5	238.9	66	0.106814	266804	89	867.8	20848.2	13129.7	2303.55
23	Shanghai	2009	359.68	47.07	0.0395818	0.130866	19141.2	110102	88284	3520.1	258	0.406625	730258	336	3507.8	96636.5	37493.1	6304.96
24	Sichuan	2009	454.16	42.07	0.0499791	0.0926326	3188	48561.9	37590.3	2890.7	146	0.231735	628291	203	3431.5	43241.7	56244.6	5424.59
25	Tianjin	2009	278.9	32.05	0.0306922	0.114916	57703.1	83335.2	46408.2	3084.1	431	0.676767	584652	1301	2426	33267.3	18527.3	5047.82
26	Yunnan	2009	105	17.04	0.011555	0.162286	17910.4	15299.3	10922.7	1195.9	146	0.231735	227639	214	775.1	13298.8	4201.3	1965.41
27	Zhejiang	2009	629.09	82.4	0.0692297	0.130983	677955	241738	168677	8814.8	560	0.878202	1.86489e+06	670	8819.1	175990	153955	16101.2
28	Chongqing	2009	157.03	11.17	0.0172807	0.0711329	76530.7	46698.1	28234.6	2033.1	208	0.328549	733253	269	1363.4	31155.4	39382.6	6330.83
1	Anhui	2010	259.916	20.8639	0.0227651	0.0802717	21978.6	31212	21755.9	1233.8	79	0.113755	258718	439	1171.71	35071.8	14560.4	2181.38
2	Beijing	2010	369.162	58.4898	0.0323336	0.158439	16653.3	60073	31764	2895.8	134	0.193013	633169	141	1811.64	77072.1	5170.7	5338.58
3	Fujian	2010	138.102	17.994	0.0120959	0.130295	55545.6	39046.6	19300.9	455.4	31	0.0445852	220811	65	604.562	18378.1	4392.8	1861.78
4	Gansu	2010	47.8587	8.55638	0.00419177	0.178784	0	23034.9	18865.6	7347.1	7	0.01	29164.4	11	349.95	13657.3	1978.1	245.9
5	Guangdong	2010	741.461	102.282	0.0649418	0.137947	4535.5	149304	100133	7926.5	669	0.963974	1105540	270	4329.9	117987	39731.1	9321.39
6	Guangxi	2010	153.078	23.9726	0.0134075	0.156604	12544.3	19771	8701.4	1060.2	188	0.27083	169241	57	528.805	11243.2	10715.8	1426.96
7	Guizhou	2010	136.927	20.4823	0.0119929	0.149585	0	9195.98	8339.3	390.1	280	0.403406	146076	122	449.881	9866.4	1070.3	1231.65
8	Hainan	2010	58.6656	13.0782	0.00513831	0.222928	0	12819.8	5834.6	287	31	0.0445852	15401.2	54	211.85	10805.8	8871.9	129.856
9	Hebei	2010	524.974	55.3189	0.0459806	0.105375	58453.6	91036.4	65089.8	4373.2	234	0.337118	496717	187	4211.15	55330.2	27039.4	4188.08
10	Henan	2010	707.041	87.7439	0.0619272	0.1241	41198.3	66739.8	38792.1	3782	103	0.148341	723561	257	2566.64	43407.9	17817.2	6100.72
11	Heilongjiang	2010	281.974	41.5047	0.0246971	0.147193	0	63096.7	38766.7	2797.9	49	0.070524	141902	75	2024.46	26440.6	20954.8	1196.45
12	Hubei	2010	405.485	42.315	0.035515	0.104356	101752	50734.9	30200.7	3543.2	208	0.299651	905624	209	2100.89	43293.3	30146.5	7635.79
13	Hunan	2010	363.307	37.7673	0.0318207	0.103954	4061.8	59181.3	27330.5	810.8	195	0.280917	318634	200	1223.42	25395.8	21216.8	2686.57
14	Jilin	2010	516.488	49.2594	0.0452373	0.0953739	762	25643.3	10800.9	814.4	86	0.123843	229686	93	925.446	12124.8	1326.9	1936.61
15	Jiangsu	2010	1394.29	146.974	0.12212	0.105412	155730	328833	206358	8177.4	687	0.989913	3.40515e+06	576	7326.94	222013	168551	28710.6
16	Jiangxi	2010	466.259	33.5364	0.0408379	0.0719265	15400	46291.4	25656.3	1978.3	132	0.190131	384699	111	1025.08	23137.1	10724.6	3243.6
17	Liaoning	2010	428.155	36.7251	0.0375005	0.0857752	24469.4	34854	22487.8	1949.6	100	0.144017	185378	127	1679.07	20112.5	7599.1	1563.02
18	Neimenggu	2010	165.62	25.9388	0.014506	0.156617	15.1	6286.81	3671.7	171.8	8	0.011441	195.2	12	227.307	2619.8	6103.1	1.64583
19	Ningxia	2010	21.7714	4.7832	0.00190688	0.219701	87045.9	7337.37	5655.2	174.7	11	0.0157642	176026	7	328.003	4658.1	5958.3	1484.17
20	Shandong	2010	1564.42	184.243	0.137022	0.117771	300824	305499	205308	19050.4	633	0.912096	2.72259e+06	533	7065.15	210302	121888	22955.6
21	Shanxi	2010	91.7496	9.64631	0.00803601	0.105137	0	14774.1	10634.3	331	59	0.0849345	34366.1	69	711.943	9702.9	1557.6	289.759
22	Shaanxi	2010	195.772	20.187	0.017147	0.103115	5320.2	23094.5	15416.3	614.8	41	0.0589956	144762	41	519.704	14578.6	4480.4	1220.56
23	Shanghai	2010	409.894	57.078	0.0359012	0.13925	26180	123416	70904.5	4424.5	199	0.286681	852794	154	2337.49	76945	27533.2	7190.36
24	Sichuan	2010	593.073	64.4561	0.0519451	0.108682	18064.7	42930.2	18672.5	506.2	124	0.178603	387911	173	558.031	11682.8	11782.9	3270.68
25	Tianjin	2010	314.663	40.4819	0.0275602	0.128652	62409.8	74640.1	48964.2	2420.8	552	0.795371	692389	1062	1801.73	58862.4	13258.9	5837.9
26	Yunnan	2010	130.926	17.6479	0.0114673	0.134793	12484.6	19095	13353.5	649.8	217	0.31262	169604	93	847.667	9939.9	2731.8	1430.02
27	Zhejiang	2010	732.238	92.5049	0.064134	0.126332	787447	227105	125060	9405.8	432	0.622445	1.76824e+06	398	6760.88	125602	164887	14909
28	Chongqing	2010	170.322	13.177	0.0149179	0.0773655	13842.4	43529.4	27536.8	1509.9	182	0.262183	433671	226	1506.69	23481.1	17814.8	3656.51
1	Anhui	2011	361.992	28.069	0.0249919	0.0775404	53471.4	51457.1	45558	3493.2	291	0.225457	535082	600	2018.55	60862.1	20808.6	4272.31
2	Beijing	2011	437.229	75.9771	0.0301862	0.17377	21656.7	76123.8	67774.8	6346.4	402	0.31274	1.06577e+06	368	3308.5	105053	12988.6	8509.55
3	Fujian	2011	170.282	20.0007	0.0117562	0.117456	73908.5	48712.2	44290.2	2618.3	117	0.0886338	429198	100	2452.49	49715.9	14503.9	3426.89
4	Gansu	2011	55.2625	9.20569	0.00381532	0.166581	0	23922	13320.8	2271.4	19	0.0115727	44489.5	15	510.454	12802.7	2688.6	355.222
5	Guangdong	2011	824.713	108.196	0.0569381	0.131192	86634.5	215618	182844	17556.1	1101	0.862391	1512930	650	8167.83	196460	74715.5	12079.8
6	Guangxi	2011	204.746	31.2006	0.0141357	0.152387	10102.6	35499.7	37094.3	1914.2	166	0.127164	229938	120	1326.74	46342.2	29110.3	1835.92
7	Guizhou	2011	176.303	24.2845	0.0121719	0.137743	0	20038.1	17860.1	3083.6	262	0.202653	233840	177	768.269	22704.7	8501.7	1867.08
8	Hainan	2011	71.2534	12.2554	0.00491933	0.171997	1.4	13461.2	11789.3	1435.6	92	0.0689754	67689.9	212	602.545	20033.9	8839.3	540.463
9	Hebei	2011	632.608	48.4315	0.0436752	0.0765585	40221.4	113300	84876.9	7227.3	395	0.307236	579809	269	4586.51	74196.9	27621.3	4629.43
10	Henan	2011	1040.38	108.931	0.0718277	0.104704	59942.2	74113.1	58920.1	3091	239	0.184567	737641	442	3754.53	61360.4	22230.2	5889.62
11	Heilongjiang	2011	346.499	42.1071	0.0239222	0.121522	246.4	66015.5	48699.3	2431.4	271	0.20973	230624	291	2952.48	41334	45245.5	1841.39
12	Hubei	2011	524.064	46.4442	0.0361813	0.0886232	140381	77888.7	71411.3	8479.2	235	0.181422	1.32998e+06	338	4603.81	83834.9	33961.8	10619.1
13	Hunan	2011	468.003	45.2049	0.0323109	0.0965911	20140.5	62003.8	53893.9	2528.4	310	0.240397	966415	662	2385.98	57452.2	57129.2	7716.25
14	Jilin	2011	775.474	85.7695	0.0535386	0.110603	350	43004.1	44702.2	3068.2	236	0.182208	601924	232	2269.23	58273	30961.9	4806
15	Jiangsu	2011	1795.4	173.677	0.123954	0.0967343	292929	400191	320944	9658.5	961	0.752303	3.26395e+06	1225	12577.1	403428	158701	26060.7
16	Jiangxi	2011	597.735	42.6121	0.0412675	0.0712893	55810	45276.6	34237	1863.7	293	0.227029	483793	195	2070.49	41249.4	13477.6	3862.8
17	Liaoning	2011	545.169	46.2578	0.0376384	0.0848504	50811.7	33556.1	22255.6	1608.4	260	0.20108	331172	222	1263.05	31077.4	7295.1	2644.21
18	Neimenggu	2011	257.317	30.2948	0.0177651	0.117733	14108.8	7915.69	6716.4	198.4	29	0.0194361	61294	49	222.088	6361.3	7338.5	489.396
19	Ningxia	2011	25.964	4.67512	0.00179255	0.180062	3767	8232.01	5335.4	327.8	17	0.01	106402	36	315.838	6244.7	4809.4	849.554
20	Shandong	2011	1957	228.201	0.135111	0.116608	368488	437032	368492	15463.8	1185	0.928443	3.89116e+06	975	12124.7	374241	148178	31068.6
21	Shanxi	2011	97.7025	10.4592	0.00674537	0.107052	32251.4	24689.8	21683.8	1057.1	116	0.0878475	204332	141	1304.43	25364.8	4107.4	1631.47
22	Shaanxi	2011	238.995	29.9613	0.0165002	0.125364	6301.2	21493	13345.5	250.1	105	0.0791978	220892	152	889.871	29200.8	3042.1	1763.69
23	Shanghai	2011	449.238	57.6588	0.0310153	0.128348	32766.6	155504	133044	6036.2	520	0.405528	1.32159e+06	398	3408.71	144092	25148.1	10552.1
24	Sichuan	2011	842.293	89.6858	0.0581518	0.106478	3093	36022.6	28801.8	2060.4	292	0.226243	507814	382	968.808	46319.5	7100.8	4054.59
25	Tianjin	2011	368.925	50.2579	0.0254706	0.136228	151020	112730	98636.4	6552.3	1276	1	1.08203e+06	1454	3877.07	72719.4	39352.1	8639.4
26	Yunnan	2011	158.078	25.1316	0.0109137	0.158982	3010.7	34306.7	31407.5	3037.8	285	0.220739	258226	214	1483.18	31975.7	7582.7	2061.78
27	Zhejiang	2011	820.79	107.139	0.0566673	0.130532	851864	249780	203676	9662.3	802	0.627276	2374339	723	11070.6	188866	160188	18957.7
28	Chongqing	2011	204.367	18.395	0.0141095	0.0900096	50881.4	51059.5	39863.9	3896	159	0.12166	475504	445	2130.62	36409	17717.7	3796.62
1	Anhui	2012	457.2	44.1	0.0263703	0.0964567	56175	70891.1	52172	4356	462	0.243981	715580	624	2855	79412	36489	5530.96
2	Beijing	2012	525.7	86.1	0.0303212	0.163782	27266	121906	98913	4966	709	0.372411	1270707	367	4026	144817	13794	9821.72
3	Fujian	2012	176.9	21.9	0.0102032	0.123799	22795	68831.7	50608	4567	158	0.0859139	467623	204	2189	52828	26697	3614.41
4	Gansu	2012	72.2	11.1	0.00416434	0.15374	0	24881.9	20635	2362	27	0.0177994	111790	71	518	24045	2990	864.062
5	Guangdong	2012	966.7	134.8	0.0557571	0.139443	88557	313272	246634	17971	1279	0.668787	2102954	1082	9506	276032	64069	16254.4
6	Guangxi	2012	239.5	35.2	0.0138138	0.146973	1809	50567.5	33214	2402	183	0.0989128	386574	142	1273	32068	23571	2987.96
7	Guizhou	2012	170.8	25.6	0.00985136	0.149883	0	26007.2	18142	2517	308	0.163908	253708	251	823	30378	5043	1960.99
8	Hainan	2012	89.6	14.7	0.00516793	0.164062	59	28193.3	26257	1318	177	0.0957931	67626	328	1037	30460	31016	522.704
9	Hebei	2012	744.8	49.3	0.0429584	0.0661923	40752	142096	110181	9834	615	0.323535	1027467	254	4792	97763	39894	7941.64
10	Henan	2012	1089.3	105.9	0.0628284	0.0972184	58610	93422.8	69727	3216	209	0.112432	693088	517	4363	68335	18341	5357.11
11	Heilongjiang	2012	366.6	40.3	0.0211447	0.109929	133	70681	49166	1884	244	0.13063	227408	316	2734	60892	26933	1757.71
12	Hubei	2012	684.8	65.9	0.0394977	0.0962325	227131	144822	125431	8486	422	0.223183	1667391	665	6817	122321	36953	12887.8
13	Hunan	2012	544.8	47	0.0314229	0.0862702	21822	83158.1	60806	2380	377	0.199785	955928	784	2615	60901	85004	7388.69
14	Jilin	2012	985.6	77.7	0.0568472	0.0788352	434	67025.6	47910	6598	408	0.215903	818445	339	2910	66327	53853	6326.04
15	Jiangsu	2012	2279.7	244.1	0.131488	0.107075	298753	571902	461434	15685	1504	0.785777	4087746	1580	13941	524222	169527	31595.6
16	Jiangxi	2012	763.7	58.2	0.0440485	0.0762079	62682	55887.2	42591	1926	263	0.140509	671001	288	2104	41519	19113	5186.39
17	Liaoning	2012	668.2	59.3	0.0385403	0.0887459	65849	43401.2	36846	2517	274	0.146229	296164	291	1946	43114	12831	2289.15
18	Neimenggu	2012	182.7	12.6	0.0105377	0.0689655	6055	10578.2	7856	150	25	0.0167595	96306	29	403	6319	1449	744.381
19	Ningxia	2012	21.4	1.3	0.0012343	0.0607477	25696	8787.08	6738	219	12	0.01	77271	53	294	6851	5943	597.253
20	Shandong	2012	2608.2	298.4	0.150435	0.114408	433710	633542	499893	32523	1708	0.891849	5402594	1441	12819	554624	212754	41758.5
21	Shanxi	2012	115.8	9.2	0.00667909	0.0794473	24957	31480.1	21903	1156	149	0.0812342	211010	77	1162	23437	9033	1630.97
22	Shaanxi	2012	314.9	38.2	0.0181627	0.121308	15853	24665.3	20333	826	200	0.107752	231344	166	947	37487	7664	1788.14
23	Shanghai	2012	517	67.7	0.0298194	0.130948	51726	208680	154502	10349	587	0.308976	1587461	516	3727	176057	88217	12270
24	Sichuan	2012	850.4	89.1	0.0490492	0.104774	5616	70947.4	66828	5452	684	0.359412	742708	1317	2829	90646	15356	5740.64
25	Tianjin	2012	457.5	63.1	0.0263876	0.137923	177771	176974	143381	9091	1916	1	1407073	1552	4369	95169	12122	10875.7
26	Yunnan	2012	199	25.4	0.0114779	0.127638	28896	56384.7	45698	4644	452	0.238782	264710	341	2014	43485	8130	2046.03
27	Zhejiang	2012	939.1	110.1	0.0541652	0.11724	1167891	334578	256100	16736	1273	0.665667	2799187	966	11381	229283	231323	21635.9
28	Chongqing	2012	247.1	19.5	0.0142522	0.0789154	22329	69440.7	55249	5763	352	0.186786	618403	393	2116	58892	30641	4779.84
1	Anhui	2013	552.486	48.9746	0.0257818	0.0886441	56704.9	91476.6	75449.2	4716.3	1002	0.408299	1.04909e+06	783	3103.2	101170	38307.2	7849.74
2	Beijing	2013	628.029	110.861	0.029307	0.176522	10786.1	166765	134259	9298.2	1136	0.463322	1.69064e+06	465	4929.5	180330	12524.4	12650
3	Fujian	2013	213.286	26.2789	0.00995299	0.12321	31170.9	73267.9	52800.5	4110.5	248	0.0986935	564063	218	2251.8	57168.5	51849.4	4220.55
4	Gansu	2013	85.5938	14.2373	0.00399424	0.166336	20	30816.7	22771	2379.1	58	0.0206761	75017.8	109	782.8	20549.7	1582.7	561.314
5	Guangdong	2013	1325.2	152.022	0.0618403	0.114717	29851.1	408884	325623	24071.7	1723	0.704355	2.3636e+06	1242	10652.9	335422	68026.5	17685.4
6	Guangxi	2013	312.223	41.8096	0.0145699	0.13391	15079.7	48966.6	35814.1	2186.5	234	0.0929448	644991	185	1218.6	34274.6	26108.5	4826.09
7	Guizhou	2013	228.354	27.4949	0.0106561	0.120405	0	27425.4	20457.4	1741.6	542	0.219415	384719	277	1014.1	24150.9	1782.3	2878.62
8	Hainan	2013	99.5252	13.6783	0.00464435	0.137435	0	44462.9	35895.6	2185.1	315	0.126205	140543	353	1407.1	36706.6	43607.8	1051.6
9	Hebei	2013	856.874	59.2678	0.0399861	0.0691674	64780.6	188737	153473	12720.9	721	0.292916	1.28732e+06	286	5177.2	122783	45802.5	9632.23
10	Henan	2013	1348	133.821	0.0629046	0.0992739	34408	126588	106546	5726.8	332	0.133185	1.00481e+06	536	5752	94716.1	22462.1	7518.43
11	Heilongjiang	2013	417.324	40.8973	0.0194745	0.097999	1328.6	82607.4	66358.6	1186.9	335	0.134417	237311	252	3667.8	70414.1	23655.4	1775.66
12	Hubei	2013	855.808	77.224	0.0399363	0.0902352	158697	204086	160514	8302.5	486	0.196421	1.74157e+06	755	7948.5	149695	45173.7	13031.1
13	Hunan	2013	692.551	60.5908	0.0323179	0.0874893	29673	120727	106537	3753.1	382	0.153716	1.46951e+06	878	2895.5	119292	173608	10995.5
14	Jilin	2013	1247.47	100.761	0.0582132	0.0807726	6091.3	74632.8	56933.4	5905.1	493	0.199295	1.15692e+06	537	3127.7	82904.8	62534.4	8656.56
15	Jiangsu	2013	2813.79	283.564	0.131306	0.100776	385451	686628	505922	16817.3	1882	0.769643	4.77018e+06	1889	15376.6	561122	221183	35692.4
16	Jiangxi	2013	911.075	66.2025	0.0425154	0.0726642	60480.6	64199.4	47781.8	2183.2	406	0.163571	911196	262	2334.2	48472.6	23986.4	6817.94
17	Liaoning	2013	782.69	72.1734	0.0365243	0.0922121	50106	65033.8	53851.2	6130.4	367	0.147557	437964	369	1772	63951.5	14588.8	3277.03
18	Neimenggu	2013	255.554	27.1784	0.0119255	0.106351	17852.1	12678	9915.8	160.2	32	0.01	171325	45	433.2	9365.1	800	1281.92
19	Ningxia	2013	25.1691	-0.25878	0.00117452	-0.0102817	24254.5	11620.1	9488.4	845.2	37	0.0120531	108518	85	336	8271.3	16193.6	811.973
20	Shandong	2013	3496.34	359.837	0.163157	0.102918	578244	792198	611811	37755.1	1950	0.797565	6.46394e+06	1826	15279.4	634119	317387	48365.9
21	Shanxi	2013	152.944	11.5233	0.00713714	0.075343	6799.1	35537.7	27897.2	1463.9	128	0.0494193	299304	111	1404.1	31904.9	9029.9	2239.52
22	Shaanxi	2013	396.891	43.9941	0.0185209	0.110847	19285.5	35232.1	28852.4	2463.5	236	0.0937661	307634	193	1139.2	52037.5	6434.9	2301.85
23	Shanghai	2013	594.777	75.8735	0.0277553	0.127566	66179.6	213516	147797	6139.3	748	0.304002	1.40938e+06	544	4199.7	163278	26272.9	10545.5
24	Sichuan	2013	983.064	100.448	0.0458747	0.102178	3310.4	127311	110006	5198.8	687	0.278955	831606	717	4228.9	136519	28233.5	6222.42
25	Tianjin	2013	524.009	60.2398	0.0244529	0.114959	158974	205301	146588	8503.1	2443	1	1.5324e+06	1824	5384.2	113120	15865.7	11466.1
26	Yunnan	2013	237.57	38.3136	0.0110862	0.161273	17998.4	72316.6	55793.8	6327.4	628	0.254728	456135	327	1672	61973	19411.6	3412.99
27	Zhejiang	2013	1009.18	108.746	0.0470934	0.107757	1.30455e+06	377567	276155	14445	1466	0.598826	3.70474e+06	1196	13055	249161	249501	27720.4
28	Chongqing	2013	310.506	31.4424	0.0144898	0.101262	36035.4	97529.8	80766.5	6750.9	494	0.199706	791163	825	2364.4	74493.2	40073.4	5919.81
1	Anhui	2014	631.991	54.3537	0.0270656	0.0860039	105764	116171	89792.9	6046.4	1171	0.391776	1.13537e+06	905	2956	107524	32985.4	8361.54
2	Beijing	2014	662.63	112.581	0.0283778	0.1699	13960.6	214935	170705	8675.6	1278	0.427672	1.6444e+06	479	5458.6	207859	12419.4	12110.3
3	Fujian	2014	226.836	26.8474	0.00971445	0.118356	18959.6	78754.9	59455.7	2940	311	0.103263	608003	279	2642.2	59041.8	22823.4	4477.69
4	Gansu	2014	103.596	17.2877	0.0044366	0.166876	0	36165.8	28569.1	2318.6	133	0.0435479	92772.8	132	791.1	27053	4471.6	683.233
5	Guangdong	2014	1294.58	145.759	0.0554414	0.112592	102164	459287	331559	20338.3	2325	0.778919	3.17929e+06	1664	11340.3	407444	77940.9	23414.1
6	Guangxi	2014	333.08	44.4126	0.0142645	0.133339	32421.5	51162.7	37328	2100.6	237	0.0784378	586372	159	1155.5	38602.8	15599.7	4318.38
7	Guizhou	2014	297.573	34.6758	0.0127438	0.116529	0	32293.8	25403.8	1923.9	505	0.168346	488850	529	910	30690.1	4951.7	3600.18
8	Hainan	2014	114.154	17.2314	0.00488875	0.150949	0	48306.6	33459.7	2100	475	0.158282	123211	345	1346.2	31576	12086.6	907.4
9	Hebei	2014	893.721	67.7434	0.0382744	0.0757993	90678.4	236137	182424	13590.7	857	0.286435	1.54096e+06	354	5777.6	163234	46933.7	11348.5
10	Henan	2014	1663.66	157.887	0.0712478	0.0949035	26936.7	157260	117770	5552.4	330	0.109637	1.01157e+06	563	6568.4	107649	21809.2	7449.82
11	Heilongjiang	2014	401.098	41.4181	0.0171774	0.103262	1630.5	88161.8	60338.8	1840.5	317	0.105276	213374	374	3781.3	62562.6	10381.9	1571.41
12	Hubei	2014	946.292	72.6066	0.0405259	0.0767275	186199	234684	174454	7556	735	0.245507	2.58947e+06	754	7844.6	160459	84289.1	19070.3
13	Hunan	2014	771.211	53.789	0.0330278	0.0697461	26023.6	166334	129844	6619.3	659	0.22001	1.84344e+06	1075	3591.7	136271	126472	13576.1
14	Jilin	2014	1480.44	122.627	0.0634015	0.0828313	33026.7	95602	78316.5	6582.9	482	0.16063	1129486	501	3068	110026	12795.8	8318.19
15	Jiangsu	2014	3043.49	318.93	0.13034	0.104791	432505	736924	546170	18554.5	2663	0.892311	6.42202e+06	2300	17684.2	616347	302880	47295.5
16	Jiangxi	2014	1027.73	80.6977	0.0440134	0.0785206	14850.9	77785.7	62470.8	2285.2	470	0.156605	911270	445	2298	68568.2	21789.3	6711.12
17	Liaoning	2014	783.091	81.6899	0.0335366	0.104317	38049.2	86192.7	68446.2	6005.2	378	0.12574	463050	360	2523.9	70507.7	22166.5	3410.17
18	Neimenggu	2014	254.577	32.0522	0.0109025	0.125903	23315	18149.9	15634	204.6	33	0.01	140979	45	519.6	12927.8	23584	1038.25
19	Ningxia	2014	27.5119	-0.78411	0.00117823	-0.0285007	4841	15209	12089.4	975.5	65	0.0207353	144794	39	524.9	10861.7	17905.1	1066.34
20	Shandong	2014	3715.78	377.306	0.159132	0.101541	507612	906886	681394	30691.1	2984	1	7.7767e+06	2030	16969.6	654898	303226	57272.2
21	Shanxi	2014	167.191	16.1663	0.00716012	0.0966936	9021.7	43314.9	33680.6	1029.3	220	0.0727347	510694	89	1739.3	32984.6	25576	3761.05
22	Shaanxi	2014	452.157	54.6533	0.0193641	0.120872	180	49774.8	41452.4	1062.9	327	0.108631	453165	181	1558.4	61064.6	10900.4	3337.37
23	Shanghai	2014	616.073	82.6424	0.0263839	0.134144	67183.4	230941	180382	6661.6	1035	0.34615	1.57384e+06	739	5060.2	199761	11844.7	11590.7
24	Sichuan	2014	1104.36	101.239	0.0472952	0.0916723	10962	178642	143238	8108.5	1472	0.492755	1.16142e+06	1404	3922.1	171024	47223.7	8553.38
25	Tianjin	2014	538.752	64.2711	0.0230726	0.119296	134573	204629	146426	7940.2	2276	0.762481	1.69772e+06	1673	5907.1	85537.3	7411.6	12503
26	Yunnan	2014	247.907	29.9569	0.0106168	0.120839	14256	87994.7	69176.8	6152.2	584	0.194849	505514	358	1618	72799.8	16148.6	3722.9
27	Zhejiang	2014	1092.46	131.675	0.0467858	0.12053	1.2259e+06	398439	293060	14167.2	1831	0.613192	4.15324e+06	1106	13673.4	283873	232092	30586.9
28	Chongqing	2014	376.081	33.0123	0.016106	0.0877797	73408.8	114480	82983.5	3472.7	539	0.179753	899446	435	2407.5	77705.1	44148.2	6624.04
1	Anhui	2015	715.572	60.7851	0.0278113	0.0849462	96189	136194	104758	5927.6	1214	0.287385	1.17298e+06	713	3496.9	117261	25029.2	8485.76
2	Beijing	2015	715.677	131.881	0.0278154	0.184274	16685	247383	183821	11433.7	1614	0.38497	1.53506e+06	414	4220.3	224228	8148.5	11105.2
3	Fujian	2015	263.23	34.2701	0.0102306	0.130191	31367.7	87273.5	65501	5040.9	421	0.0939231	674058	293	2220.4	60777.6	25588.5	4876.38
4	Gansu	2015	109.137	19.515	0.00424171	0.178811	21.2	33303.4	19998.4	2289.7	284	0.0605002	122036	88	782.9	21020.5	1479.8	882.855
5	Guangdong	2015	1407.88	175.974	0.0547186	0.124992	83497.3	502793	386681	19246.1	2853	0.68724	3.91914e+06	1372	10629.5	410812	60347.8	28352.5
6	Guangxi	2015	354.81	39.1926	0.01379	0.110461	41695.5	54736.9	41049.1	2635.8	275	0.0583046	508554	115	1305.5	35776	8165.8	3679.07
7	Guizhou	2015	334.581	38.433	0.0130038	0.114869	0.5	34357.2	24088.6	2688	666	0.153694	355657	137	737.9	34460.1	11189.8	2572.95
8	Hainan	2015	137.629	21.1319	0.00534907	0.153542	150	46608.4	33530.2	2807.2	569	0.13003	122934	210	1287.4	29060.8	11267.4	889.348
9	Hebei	2015	905.322	75.7138	0.0351861	0.083632	213784	261600	192763	17123.8	972	0.228346	1.9408e+06	375	5608	174630	41259.1	14040.5
10	Henan	2015	1976.15	176.527	0.0768049	0.0893283	78885.7	184602	145339	6437.2	442	0.0990463	955823	460	6074	127531	19426.8	6914.77
11	Heilongjiang	2015	389.679	55.3987	0.0151452	0.142165	1596.7	74559.4	47849.2	1225	408	0.0907516	234569	263	3082.4	45180.4	2116.7	1696.96
12	Hubei	2015	1067.38	89.7066	0.0414846	0.0840438	174656	253900	189298	7843.8	1052	0.247863	2.95983e+06	592	6258.4	173693	57906.3	21412.5
13	Hunan	2015	924.541	63.1453	0.0359331	0.0682991	80774	201273	157242	5354.6	713	0.16516	2.14155e+06	1117	4407.8	138589	130348	15492.8
14	Jilin	2015	1639.18	170.548	0.063708	0.104045	43054.7	112468	82968.9	5752.3	564	0.12881	1.11589e+06	252	2800	92624.9	54448.9	8072.77
15	Jiangsu	2015	3479.5	362.894	0.135234	0.104295	515495	822594	629467	13490	3258	0.786045	7807447	2057	18431.4	657772	256270	56481.9
16	Jiangxi	2015	1148.29	91.407	0.0446293	0.0796026	85016.5	93361.3	71032.1	2788.2	668	0.154182	922962	369	2499.3	78929.6	17683.4	6677.04
17	Liaoning	2015	617.966	72.8954	0.0240178	0.11796	34652.6	78171.6	45762.6	4452	438	0.0980705	337824	222	1773.7	48964	7829	2443.94
18	Neimenggu	2015	262.454	30.6905	0.0102005	0.116936	0	26695.2	22204	831.2	77	0.01	46984	49	661.9	17186.3	18232.5	339.899
19	Ningxia	2015	36.6208		0.0014233	0	47048	17567.2	13081.3	822	87	0.0124396	176260	42	484.1	11267.4	15972.8	1275.13
20	Shandong	2015	4161.66	426.522	0.161746	0.102488	659870	1.0668e+06	839211	35880.8	4135	1	8.5149e+06	1716	16164.9	756621	314735	61599.9
21	Shanxi	2015	173.815	17.4447	0.00675545	0.100364	9695.3	46455.6	33139.3	1059.2	283	0.0602563	546044	97	1692.8	30752.7	13024	3950.28
22	Shaanxi	2015	507.535	60.0091	0.0197258	0.118236	1788.9	82899.9	74983.5	2411.6	348	0.0761138	374437	125	1776.2	69290.9	8349.8	2708.81
23	Shanghai	2015	659.348	108.387	0.0256261	0.164385	87852.5	265605	199822	6750.8	1151	0.272016	1.87741e+06	471	4250.1	212466	12118.4	13581.9
24	Sichuan	2015	1164.59	108.589	0.0452627	0.0932426	9560.7	191212	132487	6459.8	2386	0.57331	756690	1573	3143.6	157760	44900.2	5474.17
25	Tianjin	2015	571.254	63.1555	0.0222023	0.110556	130158	207446	151358	7053.9	2386	0.57331	1726554	613	5128.4	93001.2	3133.2	12490.5
26	Yunnan	2015	255.311	29.7023	0.00992286	0.116338	780	94106	66324.3	5078.8	950	0.222979	347362	258	1871.1	55668.6	5853.6	2512.94
27	Zhejiang	2015	1158.12	135.52	0.0450112	0.117018	1.20057e+06	442508	339253	19960.7	2275	0.54623	4.49506e+06	1442	14906	298004	219189	32518.9
28	Chongqing	2015	518.645	47.6907	0.0201576	0.0919526	80657.4	138514	113628	5156.3	629	0.144667	1.60024e+06	537	2603.5	97703.4	39518.9	11576.7
1	Anhui	2016	823.806	66.6289	0.0292067	0.0808793	141767	154036	116502	11946.5	1498	0.307657	1627341	968	3955.7	125062	30388.6	11610.2
2	Beijing	2016	809.028	153.483	0.0286827	0.189713	20734.9	271519	206074	7961.1	1904	0.39367	1.73872e+06	369	5468.4	241191	13821.6	12404.8
3	Fujian	2016	289.436	38.5301	0.0102615	0.133121	34129.2	95628.8	71929.1	5298.3	482	0.0924117	662398	351	2330.7	70998.1	19128.5	4725.87
4	Gansu	2016	105.33	15.4474	0.00373431	0.146657	0	31003.1	24378.2	2043.4	224	0.037753	136342	106	1048.8	22138.1	1766	972.731
5	Guangdong	2016	1553	223.202	0.055059	0.143723	143946	512645	355180	20612.3	3410	0.712724	4.21634e+06	1473	9375.2	446454	65952.2	30081.4
6	Guangxi	2016	408.748	46.1986	0.0144915	0.113025	36862	53940.4	37061.7	2284.5	381	0.0710143	533594	163	1121.7	38026.4	10422.2	3806.91
7	Guizhou	2016	381.895	51.1385	0.0135394	0.133907	1594.3	51507.1	48318.6	3726.2	730	0.144952	567994	176	1367.2	59084	17604.6	4052.34
8	Hainan	2016	147.254	22.7296	0.00522066	0.154356	1400	49401.3	37421.1	4115.6	545	0.105759	74497.7	196	1576.4	35629.6	7370.2	531.502
9	Hebei	2016	945.781	85.0158	0.033531	0.0898896	239727	283527	214492	13874.9	1225	0.24982	2.00815e+06	329	5562.8	205220	34904.5	14327.1
10	Henan	2016	2265.5	204.833	0.0803195	0.0904142	115516	227874	180593	6569.2	893	0.179484	1.20119e+06	586	6101	169941	16792.9	8569.89
11	Heilongjiang	2016	385.205	60.2811	0.0136568	0.156491	1170.8	60211.8	39635.7	1119.7	457	0.0871153	230833	177	1901.3	43848.7	2186.9	1646.87
12	Hubei	2016	1196.91	100.614	0.0424344	0.0840616	370753	275273	206410	6239.3	1410	0.289013	3.03346e+06	746	6373.4	199243	34618.6	21642.2
13	Hunan	2016	1077.47	74.9496	0.0382	0.0695606	63741.9	235046	180006	7016.3	1079	0.218889	3236618	803	4453.2	178188	84545.2	23091.6
14	Jilin	2016	1850.92	174.756	0.0656214	0.0944153	61172.5	129082	101751	8188.2	663	0.130758	1684920	215	2670.8	106805	30398.8	12021
15	Jiangsu	2016	3870.28	419.337	0.137214	0.108348	669101	971077	760940	15212.3	4262	0.893225	9.0521e+06	2729	18588.4	818234	233070	64582
16	Jiangxi	2016	1254.61	105.349	0.04448	0.0839693	62844.3	98300.6	70771.6	3630.1	832	0.166561	1.21796e+06	629	2109.5	123279	21160	8689.53
17	Liaoning	2016	396.97	64.6154	0.0140739	0.162772	51958.6	60858.4	42286.6	1959	505	0.0972844	471910	212	2120.2	47789.4	10765.6	3366.83
18	Neimenggu	2016	276.326	23.7749	0.00979667	0.0860393	8985.5	35093.5	27965.1	1449.1	93	0.01	229652	58	737.7	20022.1	4935.5	1638.45
19	Ningxia	2016	50.2932	1.31569	0.00178306	0.0261604	128297	19238.7	14553.1	705.8	104	0.0123304	252933	48	436.7	10550.2	5908.6	1804.55
20	Shandong	2016	4546.81	486.173	0.1612	0.106926	929699	1.21669e+06	910163	44981.1	4766	1	8990851	2128	18304.7	842059	273060	64145.1
21	Shanxi	2016	179.02	16.6933	0.00634686	0.0932484	60241.9	45962.4	33153.3	824.3	353	0.0650824	395815	82	1527.4	35943.9	1877.2	2823.94
22	Shaanxi	2016	576.975	67.2383	0.0204557	0.116536	2520.5	108766	81395.7	1223	570	0.111055	588342	180	1617.9	88351.6	5224.5	4197.51
23	Shanghai	2016	716.444	118.729	0.0254003	0.165719	119129	295089	223924	10971.3	1457	0.298971	2.14429e+06	599	4892.6	244265	4410.7	15298.4
24	Sichuan	2016	1300.08	128.541	0.046092	0.098872	26250	208473	165626	6393.1	2267	0.470574	581660	1536	3443.9	186116	29440	4149.84
25	Tianjin	2016	567.407	72.3676	0.0201165	0.127541	212543	228384	176125	7502.2	3070	0.640693	1.83215e+06	688	4441.5	116450	9425.8	13071.4
26	Yunnan	2016	291.568	35.8489	0.010337	0.122952	1842.1	77160.9	46509.1	2470.7	734	0.145799	323126	335	1428.3	57689.8	15372	2305.33
27	Zhejiang	2016	1248.64	190.439	0.0442685	0.152517	1242390	494921	372045	17691.7	2703	0.562942	5.09241e+06	1482	14627.7	324017	171744	36331.7
28	Chongqing	2016	602.726	58.1498	0.0213686	0.096478	146122	170485	130926	6390.5	653	0.128639	2.04952e+06	344	2698	112074	36730.6	14622.2
