# Supplementary material for: Regional technology gap and innovation efficiency trap in Chinese pharmaceutical manufacturing industry
Source: PLoS One. 2020 May 20;15(5):e0233093. doi: 10.1371/journal.pone.0233093 (PMC7239465; doi:10.1371/journal.pone.0233093)
Supplement: S1 Zip — (ZIP) [file pone.0233093.s002.zip]

Archive with 24 entries (18 files):
- Increment/
- Increment/Incremental threshold regression results/
- Increment/Incremental threshold regression results/Graph.svg
- Increment/Incremental threshold regression results/Graph1.svg
- Increment/Incremental threshold regression results/Graph2.svg
- Increment/Incremental threshold regression results/Incremental Fixed-effects.log
- Increment/Incremental threshold regression results/increment data stata15.1.dta
- Increment/Incremental threshold regression results/increment process.log
- Increment/Process and result of incremental DEA/
- Increment/Process and result of incremental DEA/2.dta
- Increment/Process and result of incremental DEA/2.ins
- Increment/Process and result of incremental DEA/2.out
- Stock/
- Stock/DEA process and results of stock method/
- Stock/DEA process and results of stock method/2.dta
- Stock/DEA process and results of stock method/2.ins
- Stock/DEA process and results of stock method/2.out
- Stock/Perpetual inventory and price deflations of data.xls
- Stock/Threshold model process of stock chart/
- Stock/Threshold model process of stock chart/Graph.svg
- Stock/Threshold model process of stock chart/Graph1.svg
- Stock/Threshold model process of stock chart/Graph2.svg
- Stock/Threshold model process of stock chart/stock data stata15.1.dta
- Stock/Threshold model process of stock chart/stock process.log
