# Supplementary material for: Regional technology gap and innovation efficiency trap in Chinese pharmaceutical manufacturing industry
Source: PLoS One. 2020 May 20;15(5):e0233093. doi: 10.1371/journal.pone.0233093 (PMC7239465; doi:10.1371/journal.pone.0233093)
Supplement: S1 Zip — (ZIP) [file pone.0233093.s002.zip › Increment/Incremental threshold regression results/Incremental Fixed-effects.log]

--------------------------------------------------------------------------------------------------------------------------------------------------
      name:  <unnamed>
       log:  C:\Users\81989\Desktop\Incremental Fixed-effects.log
  log type:  text
 opened on:   3 Jan 2020, 13:46:09

. xtreg  zb  bzh logrdnbzc crste RDIN2  lrl zfzb  wxd ,fe

Fixed-effects (within) regression               Number of obs     =        224
Group variable: id                              Number of groups  =         28

R-sq:                                           Obs per group:
     within  = 0.2192                                         min =          8
     between = 0.6499                                         avg =        8.0
     overall = 0.6206                                         max =          8

                                                F(7,189)          =       7.58
corr(u_i, Xb)  = 0.6747                         Prob > F          =     0.0000

------------------------------------------------------------------------------
          zb |      Coef.   Std. Err.      t    P>|t|     [95% Conf. Interval]
-------------+----------------------------------------------------------------
         bzh |    .008424   .0040644     2.07   0.040     .0004066    .0164414
   logrdnbzc |   .0047681   .0008533     5.59   0.000     .0030848    .0064513
       crste |  -.0042738   .0020653    -2.07   0.040    -.0083479   -.0001997
       RDIN2 |  -.6828191   .1122538    -6.08   0.000    -.9042505   -.4613878
         lrl |  -.0451586   .0136858    -3.30   0.001     -.072155   -.0181622
        zfzb |   .0135113   .0110658     1.22   0.224     -.008317    .0353397
         wxd |   .0142645   .0063264     2.25   0.025     .0017851    .0267439
       _cons |  -.0017108   .0083944    -0.20   0.839    -.0182695    .0148479
-------------+----------------------------------------------------------------
     sigma_u |  .02876901
     sigma_e |  .00430369
         rho |  .97811125   (fraction of variance due to u_i)
------------------------------------------------------------------------------
F test that all u_i=0: F(27, 189) = 135.81                   Prob > F = 0.0000

. log close
      name:  <unnamed>
       log:  C:\Users\81989\Desktop\Incremental Fixed-effects.log
  log type:  text
 closed on:   3 Jan 2020, 13:46:53
--------------------------------------------------------------------------------------------------------------------------------------------------
