# Supplementary material for: Regional technology gap and innovation efficiency trap in Chinese pharmaceutical manufacturing industry
Source: PLoS One. 2020 May 20;15(5):e0233093. doi: 10.1371/journal.pone.0233093 (PMC7239465; doi:10.1371/journal.pone.0233093)
Supplement: S1 Zip — (ZIP) [file pone.0233093.s002.zip › Increment/Incremental threshold regression results/increment process.log]

--------------------------------------------------------------------------------------------------------------------------------------------------
      name:  <unnamed>
       log:  C:\Users\81989\Desktop\increment process.log
  log type:  text
 opened on:   4 Jan 2020, 11:26:23

. . xtset id year
       panel variable:  id (strongly balanced)
        time variable:  year, 2009 to 2016
                delta:  1 unit

. . set seed 135711

. . adopath+"C:\Program Files (x86)\Stata15\ado\xtthres"
  [1]  (BASE)      "C:\Program Files (x86)\Stata15\ado\base/"
  [2]  (SITE)      "C:\Program Files (x86)\Stata15\ado\site/"
  [3]              "."
  [4]  (PERSONAL)  "c:\ado\personal/"
  [5]  (PLUS)      "c:\ado\plus/"
  [6]  (OLDPLACE)  "c:\ado/"
  [7]              "C:\Program Files (x86)\Stata15\ado\xtthres"

. xtthres zb  bzh logrdnbzc RDIN2  lrl zfzb wxd , thres( bzh ) dthres(  crste  )  min(5) bs1(300) bs2(300)  bs3(
> 300)

Begin Time:  4 Jan 2020 11:26:46


+----------------------------------+
|      ---µ¥Ò»ÃÅ¼÷Ãæ°åÄ£ÐÍ---          |
+----------------------------------+

µÚÒ»¸öÃÅ¼÷¹À¼ÆÖµ(gamma1)£º 0.622


Fixed-effects (within) regression               Number of obs      =       224
Group variable: id                              Number of groups   =        28

R-sq:  within  = 0.2647                         Obs per group: min =         8
       between = 0.7267                                        avg =       8.0
       overall = 0.6953                                        max =         8

                                                F(8,188)           =      8.46
corr(u_i, Xb)  = 0.7285                         Prob > F           =    0.0000

------------------------------------------------------------------------------
          zb |      Coef.   Std. Err.      t    P>|t|     [95% Conf. Interval]
-------------+----------------------------------------------------------------
         bzh |   .0054804   .0040476     1.35   0.177    -.0025041    .0134649
   logrdnbzc |   .0046843   .0008306     5.64   0.000     .0030457    .0063229
       RDIN2 |  -.6812902   .1092217    -6.24   0.000    -.8967478   -.4658326
         lrl |  -.0463617   .0133206    -3.48   0.001    -.0726388   -.0200846
        zfzb |   .0125388   .0107706     1.16   0.246     -.008708    .0337855
         wxd |   .0115158   .0062079     1.86   0.065    -.0007304    .0237619
     crste_1 |  -.0047937   .0020153    -2.38   0.018    -.0087692   -.0008182
     crste_2 |   .0057147   .0035507     1.61   0.109    -.0012896     .012719
       _cons |  -.0003697    .008177    -0.05   0.964    -.0165002    .0157608
-------------+----------------------------------------------------------------
     sigma_u |  .02769154
     sigma_e |  .00418741
         rho |  .97764484   (fraction of variance due to u_i)
------------------------------------------------------------------------------
F test that all u_i=0: F(27, 188) = 135.63                   Prob > F = 0.0000
Note: crste_1: crste*I(bzh<.622) 
      crste_2: crste*I(bzh>=.622)

STATA Self sampling, please wait ... ...


+-----------------------------------------------+
|      ---Double Threshold Panel Model---          |
+-----------------------------------------------+

---Search for the second threshold---

Second threshold estimate(gamma2)£º 0.227


---Search first threshold again---

Updated first threshold estimate(gamma1)£º 0.613


Fixed-effects (within) regression               Number of obs      =       224
Group variable: id                              Number of groups   =        20

R-sq:  within  = 0.5668                         Obs per group: min =         8
       between = 0.7679                                        avg =      11.2
       overall = 0.7273                                        max =        24

                                                F(9,195)           =     28.35
corr(u_i, Xb)  = 0.5718                         Prob > F           =    0.0000

------------------------------------------------------------------------------
          zb |      Coef.   Std. Err.      t    P>|t|     [95% Conf. Interval]
-------------+----------------------------------------------------------------
         bzh |   .0285889   .0054608     5.24   0.000      .017819    .0393588
   logrdnbzc |   .0086105   .0010404     8.28   0.000     .0065585    .0106624
       RDIN2 |  -1.099351   .1087538   -10.11   0.000    -1.313835   -.8848659
         lrl |  -.0063666   .0175305    -0.36   0.717    -.0409403    .0282072
        zfzb |   .0227263   .0157936     1.44   0.152    -.0084218    .0538744
         wxd |  -.0090567   .0093205    -0.97   0.332    -.0274386    .0093252
     crste_1 |  -.0087099    .003133    -2.78   0.006    -.0148888   -.0025309
     crste_2 |  -.0175761   .0033661    -5.22   0.000    -.0242148   -.0109374
     crste_3 |   .0006799   .0057103     0.12   0.905    -.0105821    .0119418
       _cons |   -.042603   .0104052    -4.09   0.000    -.0631242   -.0220818
-------------+----------------------------------------------------------------
     sigma_u |  .02402527
     sigma_e |  .00673567
         rho |  .92712746   (fraction of variance due to u_i)
------------------------------------------------------------------------------
F test that all u_i=0: F(19, 195) = 63.82                    Prob > F = 0.0000
Note: crste_1: crste*I(bzh<.227) 
      crste_2: crste*I(.227<=bzh<.613)
      crste_3: crste*I(bzh>=.613) 

STATA ×Ô³éÑùÖÐ£¬ÇëµÈ´ý ... ...


+----------------------------------+
|      ---ÈýÖØÃÅ¼÷Ãæ°åÄ£ÐÍ---         |
+----------------------------------+

µÚÈý¸öÃÅ¼÷¹À¼ÆÖµ(gamma3)£º 0.493


Fixed-effects (within) regression               Number of obs      =       224
Group variable: id                              Number of groups   =        20

R-sq:  within  = 0.7205                         Obs per group: min =         8
       between = 0.6807                                        avg =      11.2
       overall = 0.6992                                        max =        24

                                                F(9,195)           =     55.84
corr(u_i, Xb)  = 0.2212                         Prob > F           =    0.0000

------------------------------------------------------------------------------
          zb |      Coef.   Std. Err.      t    P>|t|     [95% Conf. Interval]
-------------+----------------------------------------------------------------
         bzh |   .0462173   .0071211     6.49   0.000      .032173    .0602616
   logrdnbzc |   .0097551   .0011714     8.33   0.000     .0074448    .0120653
       RDIN2 |  -.7784455   .1130841    -6.88   0.000     -1.00147   -.5554206
         lrl |  -.0150014   .0231628    -0.65   0.518    -.0606832    .0306805
        zfzb |   .0502233   .0226734     2.22   0.028     .0055067    .0949399
         wxd |   .0313151   .0117013     2.68   0.008     .0082377    .0543926
     crste_1 |  -.0048058   .0038332    -1.25   0.211    -.0123656    .0027541
     crste_2 |          0  (omitted)
     crste_3 |  -.0091505   .0047057    -1.94   0.053    -.0184311      .00013
     crste_4 |   .0157368   .0076556     2.06   0.041     .0006383    .0308353
       _cons |  -.0739296   .0132128    -5.60   0.000    -.0999878   -.0478713
-------------+----------------------------------------------------------------
     sigma_u |  .01952386
     sigma_e |  .00951393
         rho |  .80810765   (fraction of variance due to u_i)
------------------------------------------------------------------------------
F test that all u_i=0: F(19, 195) = 26.87                    Prob > F = 0.0000
Note: crste_1: crste*I(bzh<.227) 
      crste_2: crste*I(.227<=bzh<.493)
      crste_3: crste*I(.493<=bzh<.613)
      crste_4: crste*I(bzh>=.613) 

STATA ×Ô³éÑùÖÐ£¬ÇëµÈ´ý ... ...


+--------------------------------------------------------------+
|      ---Threshold estimates and confidence intervals---           |
+--------------------------------------------------------------+

-------------------------------------------------------------------------------
                         Threshold estimate           95% confidence interval
  -----------------------------------------------------------------------------
  Single threshold model(g1)£º
                                  0.622                [   0.098  ,   0.786 ]
  -----------------------------------------------------------------------------
 Double threshold model£º
      Ito1(g1)                0.227                [   0.187  ,   0.271 ]
      Ito2(g2)                0.613                [   0.573  ,   0.627 ]
  -----------------------------------------------------------------------------
  Triple threshold model(g3)£º        
                                   0.493                [   0.240  ,   1.000 ]
-------------------------------------------------------------------------------
Note: g# denotes gamma#, the estimated threshold values, #=1,2,3


+---------------------------------------------------------+
|      ---Threshold effect self sampling inspection---          |
+---------------------------------------------------------+

-------------------------------------------------------------------------------
                                                            critical value
             ------------------------------------------------------------------
            Model                F              P         BS                1%       5%       10%
-------------------------------------------------------------------------------
  Single threshold        13.872***    0.003       300        10.771    7.424    5.687
  Double threshold        9.365***    0.000       300         5.392    0.775   -0.601
  Three threshold           0.000***    0.007       300         0.000    0.000    0.000
-------------------------------------------------------------------------------


+--------------------------------------------------------------------+
|      ---Estimation results of threshold model coefficients---             |
+--------------------------------------------------------------------+

--------------------------------------------------
    Variable |  mSingle     mDouble     mTriple   
-------------+------------------------------------
         bzh |     0.015       0.029       0.046  
             |      0.00        0.01        0.01  
   logrdnbzc |     0.009       0.009       0.010  
             |      0.00        0.00        0.00  
       RDIN2 |    -1.114      -1.099      -0.778  
             |      0.11        0.11        0.11  
         lrl |    -0.007      -0.006      -0.015  
             |      0.02        0.02        0.02  
        zfzb |     0.018       0.023       0.050  
             |      0.02        0.02        0.02  
         wxd |    -0.011      -0.009       0.031  
             |      0.01        0.01        0.01  
     crste_1 |    -0.012      -0.009      -0.005  
             |      0.00        0.00        0.00  
     crste_2 |     0.012      -0.018   (omitted)  
             |      0.01        0.00              
     crste_3 |                 0.001      -0.009  
             |                  0.01        0.00  
     crste_4 |                             0.016  
             |                              0.01  
       _cons |    -0.041      -0.043      -0.074  
             |      0.01        0.01        0.01  
-------------+------------------------------------
        r2_w |     0.549       0.567       0.720  
        r2_b |     0.748       0.768       0.681  
        r2_o |     0.713       0.727       0.699  
           N |       224         224         224  
--------------------------------------------------
                                      legend: b/se
Note: You can install -esttab- command to get more beautiful output
     To install, click net install estout.pkg, replace to install


   Single Threshold:              xttr_graph
   Double Threshold(1st round):   xttr_graph, m(22)
   Double Threshold(2ed round):   xttr_graph, m(21)
   Triple Threshold:              xttr_graph, m(3)
 For details, see: xttr_graph

 Over Time: 4 Jan 2020 11:28:48   Time used: 121.995s


. global q1 = min(e(rhat21),e(rhat22))

. global q2 = max(e(rhat21),e(rhat22))

. 
. gen d1 = ( bzh <=$q1)

. gen d3 = ( bzh>$q2)

. gen crste_x_d1 = crste*d1

. gen crste_x_d3 = crste*d3

. xtreg zb  bzh logrdnbzc RDIN2 lrl zfzb wxd crste_x_d1 crste crste_x_d3, fe

Fixed-effects (within) regression               Number of obs     =        224
Group variable: id                              Number of groups  =         28

R-sq:                                           Obs per group:
     within  = 0.2774                                         min =          8
     between = 0.7403                                         avg =        8.0
     overall = 0.7081                                         max =          8

                                                F(9,187)          =       7.98
corr(u_i, Xb)  = 0.7383                         Prob > F          =     0.0000

------------------------------------------------------------------------------
          zb |      Coef.   Std. Err.      t    P>|t|     [95% Conf. Interval]
-------------+----------------------------------------------------------------
         bzh |   .0091095   .0044939     2.03   0.044     .0002443    .0179747
   logrdnbzc |   .0046164   .0008265     5.59   0.000      .002986    .0062469
       RDIN2 |  -.6732558   .1086543    -6.20   0.000    -.8876015   -.4589101
         lrl |  -.0458732   .0132431    -3.46   0.001    -.0719984   -.0197481
        zfzb |    .013323   .0107145     1.24   0.215    -.0078137    .0344598
         wxd |    .011084   .0061751     1.79   0.074    -.0010979    .0232658
  crste_x_d1 |   .0027359   .0015095     1.81   0.072    -.0002418    .0057137
       crste |  -.0067344   .0022714    -2.96   0.003    -.0112152   -.0022536
  crste_x_d3 |   .0101212   .0030686     3.30   0.001     .0040676    .0161747
       _cons |  -.0005787   .0081286    -0.07   0.943    -.0166141    .0154568
-------------+----------------------------------------------------------------
     sigma_u |   .0275105
     sigma_e |  .00416219
         rho |  .97762219   (fraction of variance due to u_i)
------------------------------------------------------------------------------
F test that all u_i=0: F(27, 187) = 128.70                   Prob > F = 0.0000

. . gen RDIN2_x_d1 = RDIN2*d1

. 
. 
. 
. . gen RDIN2_x_d3 = RDIN2*d3

. xtreg zb  bzh logrdnbzc crste lrl zfzb wxd RDIN2_x_d1 RDIN2 RDIN2_x_d3, fe

Fixed-effects (within) regression               Number of obs     =        224
Group variable: id                              Number of groups  =         28

R-sq:                                           Obs per group:
     within  = 0.2817                                         min =          8
     between = 0.7101                                         avg =        8.0
     overall = 0.6761                                         max =          8

                                                F(9,187)          =       8.15
corr(u_i, Xb)  = 0.7155                         Prob > F          =     0.0000

------------------------------------------------------------------------------
          zb |      Coef.   Std. Err.      t    P>|t|     [95% Conf. Interval]
-------------+----------------------------------------------------------------
         bzh |   .0084112   .0043177     1.95   0.053    -.0001065    .0169289
   logrdnbzc |   .0047283   .0008229     5.75   0.000     .0031049    .0063516
       crste |  -.0042567   .0019914    -2.14   0.034    -.0081853   -.0003282
         lrl |   -.043592   .0133194    -3.27   0.001    -.0698676   -.0173163
        zfzb |   .0116499   .0107243     1.09   0.279    -.0095063    .0328062
         wxd |   .0106147   .0062034     1.71   0.089    -.0016229    .0228524
  RDIN2_x_d1 |     .14892   .0728149     2.05   0.042     .0052757    .2925643
       RDIN2 |  -.8055101   .1165981    -6.91   0.000    -1.035527   -.5754935
  RDIN2_x_d3 |   .3140306   .0920275     3.41   0.001     .1324851    .4955761
       _cons |  -.0013603   .0081088    -0.17   0.867    -.0173568    .0146361
-------------+----------------------------------------------------------------
     sigma_u |  .02804097
     sigma_e |  .00414962
         rho |  .97857001   (fraction of variance due to u_i)
------------------------------------------------------------------------------
F test that all u_i=0: F(27, 187) = 122.93                   Prob > F = 0.0000


. local x " zb  bzh logrdnbzc crste RDIN2  lrl zfzb wxd "

. tabstat `x', s(mean sd min p25 p50 p75 max) format(%6.3f) c(s)

    variable |      mean        sd       min       p25       p50       p75       max
-------------+----------------------------------------------------------------------
          zb |     0.036     0.035     0.001     0.012     0.027     0.045     0.163
         bzh |     0.289     0.269     0.010     0.099     0.198     0.366     1.000
   logrdnbzc |    10.948     1.154     8.029    10.220    10.847    11.840    13.721
       crste |     0.664     0.223     0.120     0.510     0.648     0.821     1.000
       RDIN2 |     0.017     0.009     0.002     0.009     0.016     0.023     0.044
         lrl |     0.114     0.035    -0.029     0.090     0.111     0.132     0.223
        zfzb |     0.065     0.038     0.006     0.043     0.058     0.081     0.389
         wxd |     0.073     0.089     0.000     0.013     0.047     0.094     0.507
------------------------------------------------------------------------------------

. log close
      name:  <unnamed>
       log:  C:\Users\81989\Desktop\increment process.log
  log type:  text
 closed on:   4 Jan 2020, 11:42:49
-------------------------------------------------------------------------------------------------------------------------------------------------
