# Supplementary material for: Regional technology gap and innovation efficiency trap in Chinese pharmaceutical manufacturing industry
Source: PLoS One. 2020 May 20;15(5):e0233093. doi: 10.1371/journal.pone.0233093 (PMC7239465; doi:10.1371/journal.pone.0233093)
Supplement: S1 Zip — (ZIP) [file pone.0233093.s002.zip › Increment/Process and result of incremental DEA/2.ins]

2.dta            DATA FILE NAME1.
2.out            OUTPUT FILE NAME
28               NUMBER OF FIRMS
8               NUMBER OF TIME PERIODS 
2                NUMBER OF OUTPUTS
2                NUMBER OF INPUTS
0                0=INPUT AND 1=OUTPUT ORIENTATED
1               0=CRS AND 1=VRS
2               0=DEA(MULTI-STAGE), 1=COST-DEA, 2=MALMQUIST-DEA, 3=DEA(1-STAGE), 4=DEA(2-STAGE)
