# Supplementary material for: Regional technology gap and innovation efficiency trap in Chinese pharmaceutical manufacturing industry
Source: PLoS One. 2020 May 20;15(5):e0233093. doi: 10.1371/journal.pone.0233093 (PMC7239465; doi:10.1371/journal.pone.0233093)
Supplement: S1 Zip — (ZIP) [file pone.0233093.s002.zip › Increment/Process and result of incremental DEA/2.out]

 Results from DEAP Version 2.1
 
Instruction file = 2.ins       
Data file          = 2.dta       
 
 Input orientated Malmquist DEA
 

 DISTANCES SUMMARY


 year =     1

   firm      crs te rel to tech in yr      vrs
    no.      ************************       te
              t-1         t       t+1
 
     1     0.000     0.499     0.658     0.685
     2     0.000     0.526     0.365     0.562
     3     0.000     0.342     0.269     0.355
     4     0.000     0.140     0.161     0.493
     5     0.000     0.358     0.346     0.517
     6     0.000     0.303     0.281     0.319
     7     0.000     1.000     3.885     1.000
     8     0.000     0.393     0.709     0.478
     9     0.000     0.349     0.305     0.351
    10     0.000     0.522     0.396     0.590
    11     0.000     0.185     0.352     0.236
    12     0.000     0.656     0.539     0.736
    13     0.000     0.546     0.495     0.653
    14     0.000     0.498     0.382     0.501
    15     0.000     0.529     0.431     1.000
    16     0.000     0.399     0.406     0.407
    17     0.000     0.242     0.323     0.268
    18     0.000     0.245     0.411     0.659
    19     0.000     1.000     0.690     1.000
    20     0.000     0.489     0.402     0.899
    21     0.000     0.323     0.505     0.590
    22     0.000     0.563     0.442     0.588
    23     0.000     0.366     0.303     0.415
    24     0.000     0.607     0.422     0.617
    25     0.000     1.000     2.168     1.000
    26     0.000     0.802     0.942     0.815
    27     0.000     0.448     0.315     0.890
    28     0.000     1.000     0.774     1.000

 mean      0.000     0.512     0.631     0.629

 year =     2

   firm      crs te rel to tech in yr      vrs
    no.      ************************       te
              t-1         t       t+1
 
     1     0.485     0.694     0.980     0.737
     2     0.521     0.503     0.702     0.612
     3     0.621     0.525     0.836     0.636
     4     0.129     0.120     0.174     0.646
     5     0.450     0.367     0.607     0.518
     6     0.636     0.460     0.888     0.652
     7     0.717     0.737     0.906     0.913
     8     0.181     0.432     0.646     1.000
     9     0.379     0.265     0.528     0.335
    10     0.702     0.488     0.979     0.787
    11     0.233     0.184     0.317     0.233
    12     0.882     0.627     1.231     1.000
    13     0.562     0.493     0.744     0.512
    14     0.804     0.564     1.115     0.627
    15     0.790     0.669     1.065     1.000
    16     0.706     0.540     0.985     0.541
    17     0.412     0.389     0.548     0.445
    18     0.117     0.254     0.229     1.000
    19     1.562     1.000     2.218     1.000
    20     0.659     0.554     0.889     0.834
    21     0.195     0.394     0.356     0.585
    22     0.486     0.401     0.655     0.604
    23     0.603     0.525     0.812     0.685
    24     1.430     1.000     1.957     1.000
    25     0.761     1.000     1.534     1.000
    26     0.743     0.602     1.009     0.718
    27     0.589     0.409     0.826     0.853
    28     0.801     0.626     1.091     0.686

 mean      0.613     0.529     0.887     0.720

 year =     3

   firm      crs te rel to tech in yr      vrs
    no.      ************************       te
              t-1         t       t+1
 
     1     0.573     0.777     0.815     0.782
     2     0.463     0.726     0.828     0.807
     3     0.258     0.508     0.537     0.512
     4     0.125     0.213     0.235     0.494
     5     0.266     0.458     0.504     0.571
     6     0.263     0.377     0.437     0.394
     7     0.539     0.723     0.818     0.792
     8     0.597     0.915     0.756     1.000
     9     0.242     0.461     0.485     0.464
    10     0.455     0.712     0.753     0.714
    11     0.398     0.370     0.432     0.430
    12     0.458     0.931     0.982     1.000
    13     0.710     1.000     1.101     1.000
    14     0.382     0.642     0.713     0.648
    15     0.373     0.583     0.665     1.000
    16     0.349     0.690     0.727     0.696
    17     0.442     0.643     0.710     0.681
    18     0.501     0.678     0.751     1.000
    19     0.505     1.000     1.055     1.000
    20     0.462     0.731     0.830     1.000
    21     0.342     0.479     0.508     0.492
    22     0.421     0.553     0.653     0.603
    23     0.558     0.781     0.927     1.000
    24     0.926     1.000     1.406     1.000
    25     1.122     1.000     1.226     1.000
    26     0.399     0.494     0.515     0.524
    27     0.363     0.738     0.778     1.000
    28     0.716     0.815     0.853     0.821

 mean      0.472     0.678     0.750     0.765

 year =     4

   firm      crs te rel to tech in yr      vrs
    no.      ************************       te
              t-1         t       t+1
 
     1     0.644     0.700     0.683     0.709
     2     0.679     0.787     0.596     0.793
     3     0.527     0.581     0.500     0.602
     4     0.417     0.559     0.444     0.729
     5     0.515     0.580     0.481     0.631
     6     0.740     0.819     0.662     0.863
     7     0.788     0.902     0.884     0.992
     8     0.828     0.724     0.912     0.821
     9     0.618     0.654     0.558     0.679
    10     0.610     0.643     0.643     0.644
    11     0.306     0.321     0.340     0.368
    12     0.802     0.843     0.758     0.983
    13     0.977     1.000     1.029     1.000
    14     0.731     0.783     0.691     0.785
    15     0.620     0.723     0.562     1.000
    16     0.952     1.000     0.910     1.000
    17     0.446     0.453     0.475     0.492
    18     0.894     0.943     0.815     1.000
    19     0.671     0.719     0.699     1.000
    20     0.841     1.000     0.796     1.000
    21     0.529     0.559     0.494     0.592
    22     0.506     0.649     0.548     0.729
    23     0.817     1.000     0.809     1.000
    24     1.213     1.000     1.334     1.000
    25     1.000     1.000     1.074     1.000
    26     0.449     0.481     0.499     0.548
    27     0.717     0.758     0.665     1.000
    28     0.689     0.773     0.695     0.792

 mean      0.697     0.748     0.698     0.813

 year =     5

   firm      crs te rel to tech in yr      vrs
    no.      ************************       te
              t-1         t       t+1
 
     1     0.905     0.807     0.647     0.809
     2     0.852     0.648     0.638     0.755
     3     0.674     0.546     0.584     0.546
     4     0.345     0.405     0.299     0.513
     5     0.571     0.471     0.437     0.584
     6     1.396     1.000     1.139     1.000
     7     1.034     1.000     0.929     1.000
     8     0.625     0.730     0.542     0.776
     9     0.678     0.557     0.611     0.667
    10     0.662     0.622     0.558     0.624
    11     0.226     0.239     0.193     0.260
    12     0.720     0.656     0.637     0.744
    13     1.300     1.000     0.945     1.000
    14     0.988     0.806     0.834     0.915
    15     0.771     0.595     0.577     1.000
    16     1.174     0.999     1.058     1.000
    17     0.682     0.625     0.460     0.652
    18     1.151     0.972     1.041     1.000
    19     0.875     0.874     0.771     1.000
    20     1.016     0.799     0.788     1.000
    21     0.595     0.516     0.540     0.523
    22     0.698     0.551     0.503     0.619
    23     0.821     0.643     0.625     0.681
    24     0.547     0.513     0.379     0.517
    25     0.989     1.000     0.881     1.000
    26     0.724     0.614     0.508     0.643
    27     0.920     0.802     0.817     1.000
    28     0.999     1.000     0.658     1.000

 mean      0.819     0.714     0.664     0.780

 year =     6

   firm      crs te rel to tech in yr      vrs
    no.      ************************       te
              t-1         t       t+1
 
     1     0.932     0.715     0.952     0.860
     2     0.570     0.561     0.490     0.586
     3     0.587     0.591     0.624     0.599
     4     0.478     0.287     0.507     0.746
     5     0.562     0.522     0.555     0.723
     6     0.959     0.952     0.913     0.980
     7     1.666     1.000     1.855     1.000
     8     0.751     0.607     1.096     0.736
     9     0.504     0.572     0.554     0.630
    10     0.556     0.493     0.638     0.498
    11     0.371     0.314     0.608     0.390
    12     0.859     0.905     0.892     1.000
    13     1.041     0.955     1.050     1.000
    14     0.711     0.685     0.677     0.726
    15     0.693     0.676     0.636     1.000
    16     0.840     0.815     0.841     0.871
    17     0.473     0.397     0.580     0.406
    18     0.587     0.642     0.626     1.000
    19     0.708     0.750     0.739     1.000
    20     0.866     0.853     0.746     1.000
    21     0.823     0.850     0.842     0.892
    22     0.558     0.541     0.500     0.558
    23     0.602     0.579     0.568     0.604
    24     1.026     0.616     0.879     1.000
    25     1.370     1.000     2.134     1.000
    26     0.695     0.582     0.677     0.583
    27     0.777     0.823     0.811     1.000
    28     0.764     0.721     0.740     0.778

 mean      0.762     0.679     0.812     0.792

 year =     7

   firm      crs te rel to tech in yr      vrs
    no.      ************************       te
              t-1         t       t+1
 
     1     0.627     0.729     0.806     0.749
     2     0.677     0.592     0.511     0.594
     3     0.668     0.675     0.698     0.697
     4     0.348     0.483     0.533     0.745
     5     0.686     0.608     0.605     0.772
     6     0.856     0.830     0.662     0.858
     7     0.897     0.819     0.769     1.000
     8     0.399     0.737     0.885     0.941
     9     0.687     0.662     0.533     0.662
    10     0.423     0.465     0.502     0.480
    11     0.298     0.623     0.724     0.717
    12     1.029     0.997     0.771     1.000
    13     0.957     1.000     1.100     1.000
    14     0.754     0.723     0.602     0.728
    15     0.789     0.720     0.644     1.000
    16     0.725     0.717     0.727     0.730
    17     0.416     0.533     0.581     0.612
    18     0.163     0.309     0.356     0.750
    19     0.907     0.887     0.718     1.000
    20     0.981     0.857     0.707     1.000
    21     0.962     0.957     0.741     1.000
    22     0.392     0.343     0.336     0.434
    23     0.822     0.719     0.609     0.740
    24     0.861     1.000     1.214     1.000
    25     1.005     1.000     1.041     1.000
    26     0.382     0.531     0.589     0.599
    27     0.840     0.830     0.801     1.000
    28     1.144     1.000     1.001     1.000

 mean      0.703     0.727     0.706     0.815

 year =     8

   firm      crs te rel to tech in yr      vrs
    no.      ************************       te
              t-1         t       t+1
 
     1     0.930     1.000     0.000     1.000
     2     0.517     0.429     0.000     0.436
     3     0.611     0.664     0.000     0.677
     4     0.544     0.607     0.000     0.786
     5     0.741     0.681     0.000     0.853
     6     0.845     0.793     0.000     0.808
     7     0.676     0.613     0.000     0.669
     8     0.552     0.667     0.000     0.786
     9     0.596     0.507     0.000     0.532
    10     0.442     0.478     0.000     0.490
    11     0.460     0.512     0.000     0.588
    12     0.907     0.768     0.000     0.837
    13     1.182     1.000     0.000     1.000
    14     1.026     0.848     0.000     0.855
    15     0.792     0.706     0.000     1.000
    16     1.091     1.000     0.000     1.000
    17     0.593     0.634     0.000     0.645
    18     0.668     0.553     0.000     0.619
    19     1.369     1.000     0.000     1.000
    20     0.799     0.672     0.000     1.000
    21     0.626     0.476     0.000     0.517
    22     0.592     0.528     0.000     0.581
    23     0.713     0.621     0.000     0.626
    24     0.891     1.000     0.000     1.000
    25     0.925     0.910     0.000     0.987
    26     0.629     0.725     0.000     0.770
    27     0.883     0.794     0.000     1.000
    28     1.236     1.000     0.000     1.000

 mean      0.780     0.721     0.000     0.788
 
 [Note that t-1 in year 1 and t+1 in the final year are not defined]


 MALMQUIST INDEX SUMMARY

 year =     2

   firm   effch  techch    pech    sech   tfpch
 
     1   1.391   0.728   1.075   1.294   1.013
     2   0.956   1.223   1.088   0.879   1.169
     3   1.534   1.226   1.789   0.858   1.881
     4   0.856   0.968   1.312   0.652   0.828
     5   1.026   1.125   1.003   1.023   1.155
     6   1.518   1.222   2.047   0.741   1.854
     7   0.737   0.500   0.913   0.807   0.369
     8   1.099   0.481   2.092   0.525   0.529
     9   0.758   1.281   0.953   0.795   0.971
    10   0.937   1.376   1.334   0.702   1.289
    11   0.995   0.815   0.986   1.009   0.811
    12   0.956   1.308   1.360   0.704   1.251
    13   0.902   1.122   0.783   1.152   1.012
    14   1.133   1.363   1.251   0.905   1.544
    15   1.264   1.205   1.000   1.264   1.523
    16   1.353   1.134   1.330   1.017   1.534
    17   1.604   0.891   1.659   0.967   1.429
    18   1.035   0.525   1.517   0.682   0.543
    19   1.000   1.505   1.000   1.000   1.505
    20   1.133   1.203   0.927   1.222   1.363
    21   1.220   0.563   0.990   1.232   0.687
    22   0.711   1.243   1.027   0.692   0.884
    23   1.436   1.178   1.650   0.870   1.691
    24   1.647   1.435   1.621   1.016   2.364
    25   1.000   0.593   1.000   1.000   0.593
    26   0.751   1.025   0.882   0.851   0.770
    27   0.912   1.433   0.958   0.952   1.307
    28   0.626   1.286   0.686   0.912   0.805

 mean    1.053   1.016   1.173   0.898   1.070

 year =     3

   firm   effch  techch    pech    sech   tfpch
 
     1   1.120   0.723   1.061   1.055   0.809
     2   1.444   0.676   1.319   1.095   0.976
     3   0.966   0.565   0.806   1.199   0.545
     4   1.773   0.638   0.764   2.320   1.132
     5   1.246   0.594   1.102   1.131   0.740
     6   0.819   0.602   0.604   1.356   0.493
     7   0.981   0.779   0.867   1.131   0.764
     8   2.115   0.661   1.000   2.115   1.398
     9   1.740   0.514   1.385   1.257   0.894
    10   1.459   0.565   0.907   1.608   0.823
    11   2.009   0.790   1.850   1.086   1.587
    12   1.485   0.500   1.000   1.485   0.743
    13   2.029   0.685   1.955   1.038   1.391
    14   1.140   0.548   1.033   1.103   0.625
    15   0.872   0.634   1.000   0.872   0.553
    16   1.278   0.526   1.287   0.993   0.673
    17   1.654   0.698   1.530   1.081   1.155
    18   2.669   0.906   1.000   2.669   2.417
    19   1.000   0.477   1.000   1.000   0.477
    20   1.318   0.628   1.199   1.099   0.828
    21   1.216   0.889   0.841   1.446   1.081
    22   1.380   0.683   0.999   1.382   0.942
    23   1.488   0.679   1.460   1.019   1.011
    24   1.000   0.688   1.000   1.000   0.688
    25   1.000   0.855   1.000   1.000   0.855
    26   0.820   0.694   0.730   1.123   0.570
    27   1.805   0.493   1.172   1.539   0.890
    28   1.301   0.710   1.196   1.088   0.924

 mean    1.334   0.648   1.072   1.245   0.864

 year =     4

   firm   effch  techch    pech    sech   tfpch
 
     1   0.901   0.936   0.907   0.994   0.844
     2   1.084   0.870   0.984   1.102   0.943
     3   1.144   0.926   1.176   0.973   1.060
     4   2.630   0.821   1.476   1.782   2.160
     5   1.266   0.898   1.106   1.145   1.137
     6   2.171   0.883   2.189   0.992   1.916
     7   1.248   0.879   1.252   0.997   1.097
     8   0.792   1.176   0.821   0.964   0.931
     9   1.420   0.948   1.462   0.971   1.346
    10   0.902   0.948   0.902   1.000   0.855
    11   0.868   0.904   0.854   1.016   0.785
    12   0.906   0.950   0.983   0.922   0.860
    13   1.000   0.942   1.000   1.000   0.942
    14   1.220   0.917   1.211   1.007   1.119
    15   1.240   0.867   1.000   1.240   1.075
    16   1.449   0.950   1.436   1.009   1.377
    17   0.705   0.944   0.722   0.975   0.665
    18   1.392   0.925   1.000   1.392   1.288
    19   0.719   0.940   1.000   0.719   0.676
    20   1.368   0.860   1.000   1.368   1.177
    21   1.167   0.945   1.205   0.969   1.102
    22   1.173   0.812   1.209   0.970   0.953
    23   1.280   0.830   1.000   1.280   1.062
    24   1.000   0.929   1.000   1.000   0.929
    25   1.000   0.903   1.000   1.000   0.903
    26   0.974   0.946   1.045   0.932   0.921
    27   1.028   0.947   1.000   1.028   0.974
    28   0.948   0.923   0.965   0.982   0.875

 mean    1.127   0.917   1.076   1.047   1.033

 year =     5

   firm   effch  techch    pech    sech   tfpch
 
     1   1.153   1.072   1.142   1.010   1.236
     2   0.823   1.317   0.951   0.866   1.084
     3   0.941   1.198   0.907   1.037   1.127
     4   0.724   1.036   0.704   1.029   0.751
     5   0.812   1.209   0.925   0.878   0.982
     6   1.221   1.314   1.159   1.053   1.605
     7   1.109   1.027   1.008   1.099   1.139
     8   1.008   0.824   0.945   1.067   0.831
     9   0.851   1.194   0.982   0.867   1.017
    10   0.968   1.031   0.968   0.999   0.998
    11   0.744   0.945   0.708   1.051   0.703
    12   0.778   1.105   0.756   1.029   0.860
    13   1.000   1.124   1.000   1.000   1.124
    14   1.029   1.179   1.167   0.882   1.213
    15   0.823   1.291   1.000   0.823   1.063
    16   0.999   1.136   1.000   0.999   1.135
    17   1.380   1.020   1.326   1.041   1.408
    18   1.031   1.171   1.000   1.031   1.207
    19   1.216   1.014   1.000   1.216   1.233
    20   0.799   1.263   1.000   0.799   1.010
    21   0.923   1.143   0.883   1.045   1.054
    22   0.849   1.225   0.850   0.999   1.039
    23   0.643   1.257   0.681   0.944   0.808
    24   0.513   0.894   0.517   0.993   0.459
    25   1.000   0.960   1.000   1.000   0.960
    26   1.278   1.066   1.174   1.088   1.362
    27   1.058   1.144   1.000   1.058   1.210
    28   1.294   1.054   1.263   1.025   1.364

 mean    0.941   1.108   0.947   0.993   1.042

 year =     6

   firm   effch  techch    pech    sech   tfpch
 
     1   0.886   1.276   1.063   0.833   1.130
     2   0.865   1.015   0.776   1.115   0.879
     3   1.082   0.964   1.097   0.986   1.042
     4   0.709   1.502   1.452   0.488   1.065
     5   1.109   1.077   1.238   0.896   1.195
     6   0.952   0.940   0.980   0.971   0.895
     7   1.000   1.339   1.000   1.000   1.339
     8   0.831   1.291   0.949   0.876   1.074
     9   1.027   0.897   0.946   1.086   0.921
    10   0.793   1.121   0.798   0.994   0.889
    11   1.315   1.209   1.498   0.878   1.590
    12   1.378   0.989   1.345   1.025   1.363
    13   0.955   1.074   1.000   0.955   1.026
    14   0.850   1.001   0.793   1.072   0.851
    15   1.136   1.028   1.000   1.136   1.168
    16   0.815   0.987   0.871   0.936   0.804
    17   0.635   1.273   0.622   1.020   0.808
    18   0.661   0.924   1.000   0.661   0.611
    19   0.858   1.035   1.000   0.858   0.888
    20   1.067   1.015   1.000   1.067   1.083
    21   1.646   0.962   1.706   0.965   1.583
    22   0.983   1.062   0.901   1.091   1.045
    23   0.901   1.035   0.887   1.015   0.932
    24   1.199   1.502   1.935   0.620   1.801
    25   1.000   1.247   1.000   1.000   1.247
    26   0.947   1.202   0.906   1.045   1.138
    27   1.027   0.963   1.000   1.027   0.988
    28   0.721   1.269   0.778   0.927   0.915

 mean    0.954   1.103   1.022   0.934   1.052

 year =     7

   firm   effch  techch    pech    sech   tfpch
 
     1   1.019   0.804   0.870   1.171   0.819
     2   1.055   1.144   1.014   1.041   1.207
     3   1.143   0.967   1.164   0.982   1.105
     4   1.682   0.639   1.000   1.682   1.074
     5   1.164   1.031   1.069   1.090   1.200
     6   0.872   1.037   0.875   0.996   0.904
     7   0.819   0.769   1.000   0.819   0.629
     8   1.215   0.548   1.278   0.950   0.665
     9   1.156   1.036   1.051   1.100   1.198
    10   0.943   0.838   0.964   0.979   0.791
    11   1.987   0.497   1.838   1.081   0.987
    12   1.102   1.023   1.000   1.102   1.127
    13   1.047   0.933   1.000   1.047   0.977
    14   1.056   1.027   1.003   1.052   1.084
    15   1.065   1.079   1.000   1.065   1.149
    16   0.881   0.990   0.838   1.051   0.871
    17   1.342   0.731   1.507   0.890   0.981
    18   0.480   0.735   0.750   0.641   0.353
    19   1.184   1.018   1.000   1.184   1.205
    20   1.005   1.144   1.000   1.005   1.149
    21   1.126   1.007   1.121   1.005   1.134
    22   0.634   1.113   0.778   0.814   0.705
    23   1.241   1.080   1.225   1.013   1.341
    24   1.624   0.777   1.000   1.624   1.261
    25   1.000   0.686   1.000   1.000   0.686
    26   0.913   0.786   1.027   0.889   0.718
    27   1.008   1.013   1.000   1.008   1.022
    28   1.388   1.056   1.286   1.079   1.465

 mean    1.073   0.891   1.041   1.031   0.956

 year =     8

   firm   effch  techch    pech    sech   tfpch
 
     1   1.372   0.917   1.336   1.027   1.259
     2   0.725   1.182   0.734   0.988   0.857
     3   0.984   0.943   0.971   1.014   0.928
     4   1.258   0.901   1.054   1.193   1.133
     5   1.120   1.046   1.105   1.014   1.171
     6   0.956   1.156   0.942   1.015   1.105
     7   0.749   1.083   0.669   1.119   0.811
     8   0.904   0.830   0.836   1.082   0.751
     9   0.767   1.207   0.803   0.955   0.926
    10   1.026   0.926   1.021   1.005   0.950
    11   0.822   0.879   0.819   1.003   0.722
    12   0.771   1.236   0.837   0.921   0.952
    13   1.000   1.037   1.000   1.000   1.037
    14   1.173   1.206   1.174   0.999   1.414
    15   0.981   1.120   1.000   0.981   1.099
    16   1.394   1.037   1.369   1.018   1.446
    17   1.190   0.925   1.054   1.129   1.101
    18   1.793   1.024   0.826   2.171   1.836
    19   1.127   1.300   1.000   1.127   1.466
    20   0.784   1.201   1.000   0.784   0.941
    21   0.497   1.303   0.517   0.962   0.648
    22   1.540   1.069   1.338   1.151   1.646
    23   0.864   1.163   0.845   1.022   1.006
    24   1.000   0.857   1.000   1.000   0.857
    25   0.910   0.988   0.987   0.922   0.899
    26   1.364   0.885   1.287   1.060   1.207
    27   0.956   1.074   1.000   0.956   1.027
    28   1.000   1.111   1.000   1.000   1.111

 mean    1.002   1.049   0.962   1.041   1.051


 MALMQUIST INDEX SUMMARY OF ANNUAL MEANS

   year   effch  techch    pech    sech   tfpch
 
     2   1.053   1.016   1.173   0.898   1.070
     3   1.334   0.648   1.072   1.245   0.864
     4   1.127   0.917   1.076   1.047   1.033
     5   0.941   1.108   0.947   0.993   1.042
     6   0.954   1.103   1.022   0.934   1.052
     7   1.073   0.891   1.041   1.031   0.956
     8   1.002   1.049   0.962   1.041   1.051

 mean    1.063   0.948   1.040   1.022   1.007


 MALMQUIST INDEX SUMMARY OF FIRM MEANS

   firm   effch  techch    pech    sech   tfpch
 
     1   1.105   0.905   1.055   1.046   1.000
     2   0.971   1.038   0.964   1.007   1.009
     3   1.099   0.945   1.096   1.003   1.039
     4   1.233   0.893   1.069   1.153   1.102
     5   1.096   0.976   1.074   1.020   1.070
     6   1.147   0.994   1.142   1.004   1.141
     7   0.932   0.875   0.944   0.988   0.816
     8   1.078   0.783   1.074   1.004   0.845
     9   1.055   0.975   1.061   0.994   1.028
    10   0.988   0.942   0.974   1.014   0.931
    11   1.157   0.838   1.139   1.015   0.970
    12   1.023   0.978   1.019   1.004   1.001
    13   1.090   0.976   1.063   1.026   1.064
    14   1.079   1.000   1.079   1.000   1.079
    15   1.042   1.009   1.000   1.042   1.051
    16   1.140   0.941   1.137   1.003   1.073
    17   1.147   0.910   1.134   1.012   1.044
    18   1.123   0.864   0.991   1.133   0.970
    19   1.000   0.991   1.000   1.000   0.991
    20   1.046   1.019   1.015   1.031   1.067
    21   1.057   0.947   0.981   1.077   1.001
    22   0.991   1.009   0.998   0.992   1.000
    23   1.079   1.012   1.060   1.017   1.091
    24   1.074   0.972   1.071   1.002   1.044
    25   0.987   0.868   0.998   0.988   0.856
    26   0.986   0.930   0.992   0.993   0.916
    27   1.085   0.969   1.017   1.067   1.051
    28   1.000   1.041   1.000   1.000   1.041

 mean    1.063   0.948   1.040   1.022   1.007
 
 [Note that all Malmquist index averages are geometric means]
