# Supplementary material for: Regional technology gap and innovation efficiency trap in Chinese pharmaceutical manufacturing industry
Source: PLoS One. 2020 May 20;15(5):e0233093. doi: 10.1371/journal.pone.0233093 (PMC7239465; doi:10.1371/journal.pone.0233093)
Supplement: S1 Zip — (ZIP) [file pone.0233093.s002.zip › Stock/DEA process and results of stock method/2.out]

 Results from DEAP Version 2.1
 
Instruction file = 2.ins       
Data file          = 2.dta       
 
 Input orientated Malmquist DEA
 

 DISTANCES SUMMARY


 year =     1

   firm      crs te rel to tech in yr      vrs
    no.      ************************       te
              t-1         t       t+1
 
     1     0.000     0.838     0.929     0.879
     2     0.000     0.724     0.578     0.768
     3     0.000     0.463     0.405     0.487
     4     0.000     0.139     0.152     0.483
     5     0.000     0.401     0.425     0.522
     6     0.000     0.383     0.384     0.431
     7     0.000     1.000     3.885     1.000
     8     0.000     0.896     1.068     0.904
     9     0.000     0.285     0.267     0.285
    10     0.000     0.644     0.556     0.780
    11     0.000     0.188     0.217     0.191
    12     0.000     0.928     0.792     1.000
    13     0.000     0.705     0.694     0.756
    14     0.000     0.487     0.521     0.494
    15     0.000     0.523     0.530     1.000
    16     0.000     0.418     0.425     0.423
    17     0.000     0.441     0.489     0.454
    18     0.000     0.448     0.534     1.000
    19     0.000     0.807     0.752     1.000
    20     0.000     0.494     0.504     0.918
    21     0.000     0.327     0.359     0.536
    22     0.000     0.685     0.623     0.731
    23     0.000     0.429     0.431     0.455
    24     0.000     0.824     0.650     0.827
    25     0.000     0.927     1.097     1.000
    26     0.000     1.000     1.040     1.000
    27     0.000     0.491     0.438     1.000
    28     0.000     1.000     1.049     1.000

 mean      0.000     0.603     0.707     0.726

 year =     2

   firm      crs te rel to tech in yr      vrs
    no.      ************************       te
              t-1         t       t+1
 
     1     0.870     0.989     1.026     1.000
     2     0.656     0.637     0.767     0.730
     3     0.532     0.554     0.736     0.636
     4     0.120     0.126     0.168     0.634
     5     0.463     0.464     0.544     0.562
     6     0.567     0.589     0.645     0.672
     7     1.034     1.000     1.174     1.000
     8     0.248     0.432     0.646     1.000
     9     0.340     0.278     0.357     0.323
    10     0.674     0.590     0.735     0.657
    11     0.146     0.146     0.161     0.180
    12     1.110     0.874     1.193     1.000
    13     0.424     0.488     0.525     0.488
    14     0.560     0.514     0.619     0.520
    15     0.777     0.772     0.936     1.000
    16     0.626     0.636     0.756     0.675
    17     0.341     0.314     0.358     0.326
    18     0.113     0.134     0.143     1.000
    19     1.492     1.000     1.580     1.000
    20     0.652     0.645     0.776     0.838
    21     0.281     0.328     0.322     0.528
    22     0.467     0.474     0.561     0.604
    23     0.575     0.584     0.735     0.691
    24     0.936     1.000     1.400     1.000
    25     0.897     1.000     1.495     1.000
    26     0.563     0.507     0.586     0.508
    27     0.484     0.475     0.568     0.661
    28     0.635     0.619     0.697     0.657

 mean      0.592     0.577     0.722     0.710

 year =     3

   firm      crs te rel to tech in yr      vrs
    no.      ************************       te
              t-1         t       t+1
 
     1     0.840     0.923     0.954     0.934
     2     0.690     0.878     1.184     0.890
     3     0.394     0.536     0.745     0.555
     4     0.142     0.166     0.218     0.435
     5     0.385     0.452     0.603     0.573
     6     0.376     0.419     0.561     0.453
     7     0.759     0.797     1.030     0.900
     8     1.107     1.000     0.848     1.000
     9     0.279     0.325     0.437     0.331
    10     0.542     0.627     0.859     0.635
    11     0.314     0.335     0.325     0.336
    12     0.773     1.000     1.445     1.000
    13     0.976     1.000     1.365     1.000
    14     0.683     0.844     1.184     0.867
    15     0.485     0.556     0.733     1.000
    16     0.533     0.663     0.904     0.682
    17     0.619     0.638     0.864     0.690
    18     0.584     0.568     0.770     1.000
    19     0.667     0.830     1.110     1.000
    20     0.550     0.627     0.875     1.000
    21     0.471     0.533     0.722     0.633
    22     0.626     0.661     0.898     0.773
    23     0.627     0.740     0.978     1.000
    24     1.076     1.000     1.442     1.000
    25     0.913     1.000     0.945     1.000
    26     0.482     0.542     0.667     0.590
    27     0.453     0.594     0.804     0.928
    28     0.642     0.726     0.836     0.729

 mean      0.607     0.678     0.868     0.783

 year =     4

   firm      crs te rel to tech in yr      vrs
    no.      ************************       te
              t-1         t       t+1
 
     1     0.743     0.875     0.871     0.878
     2     0.678     0.897     0.754     0.958
     3     0.447     0.589     0.502     0.607
     4     0.399     0.559     0.448     0.729
     5     0.447     0.599     0.512     0.702
     6     0.561     0.777     0.606     0.826
     7     0.807     0.902     1.016     0.992
     8     0.858     0.679     1.154     0.815
     9     0.467     0.619     0.519     0.630
    10     0.495     0.632     0.548     0.636
    11     0.333     0.296     0.443     0.320
    12     0.688     0.943     0.767     1.000
    13     0.838     1.000     1.012     1.000
    14     0.741     1.000     0.814     1.000
    15     0.542     0.743     0.579     1.000
    16     0.751     1.000     0.831     1.000
    17     0.544     0.598     0.664     0.633
    18     0.567     0.757     0.628     0.972
    19     0.570     0.754     0.668     1.000
    20     0.778     1.000     0.823     1.000
    21     0.422     0.561     0.467     0.615
    22     0.612     0.800     0.684     0.870
    23     0.787     1.000     0.834     1.000
    24     1.305     1.000     1.838     1.000
    25     0.901     0.984     1.026     1.000
    26     0.463     0.429     0.607     0.464
    27     0.539     0.715     0.599     0.886
    28     0.592     0.792     0.695     0.808

 mean      0.638     0.768     0.747     0.834

 year =     5

   firm      crs te rel to tech in yr      vrs
    no.      ************************       te
              t-1         t       t+1
 
     1     0.958     0.889     0.770     1.000
     2     0.893     0.734     0.680     0.863
     3     0.659     0.554     0.517     0.557
     4     0.325     0.406     0.240     0.513
     5     0.556     0.455     0.420     0.612
     6     1.307     1.000     1.001     1.000
     7     1.164     1.000     0.942     1.000
     8     0.539     0.836     0.485     0.846
     9     0.633     0.504     0.470     0.530
    10     0.640     0.527     0.533     0.549
    11     0.247     0.302     0.193     0.307
    12     0.686     0.565     0.573     0.718
    13     1.266     1.000     0.960     1.000
    14     1.241     1.000     1.040     1.000
    15     0.740     0.595     0.587     1.000
    16     1.155     0.963     0.953     0.963
    17     0.668     0.657     0.467     0.669
    18     1.116     0.936     0.907     1.000
    19     0.853     0.831     0.627     1.000
    20     0.968     0.799     0.800     1.000
    21     0.675     0.555     0.565     0.584
    22     0.731     0.646     0.586     0.677
    23     0.784     0.643     0.635     0.660
    24     0.553     0.582     0.438     0.632
    25     0.881     1.000     0.583     1.000
    26     0.706     0.612     0.516     0.643
    27     0.808     0.677     0.659     1.000
    28     0.980     1.000     0.633     1.000

 mean      0.812     0.724     0.635     0.797

 year =     6

   firm      crs te rel to tech in yr      vrs
    no.      ************************       te
              t-1         t       t+1
 
     1     0.949     0.715     1.200     0.908
     2     0.569     0.561     0.671     0.678
     3     0.537     0.510     0.716     0.556
     4     0.478     0.287     0.479     0.746
     5     0.547     0.522     0.660     0.769
     6     0.944     0.945     1.005     0.955
     7     1.799     1.000     2.299     1.000
     8     0.787     0.441     0.868     0.566
     9     0.496     0.496     0.571     0.575
    10     0.425     0.425     0.632     0.526
    11     0.420     0.259     0.533     0.305
    12     0.757     0.729     0.967     1.000
    13     0.995     0.955     1.119     1.000
    14     0.834     0.780     1.089     0.984
    15     0.682     0.676     0.774     1.000
    16     0.861     0.774     1.101     0.942
    17     0.470     0.355     0.649     0.360
    18     0.559     0.513     0.683     1.000
    19     0.647     0.629     0.832     1.000
    20     0.852     0.853     0.759     1.000
    21     0.760     0.779     1.021     0.794
    22     0.643     0.601     0.823     0.613
    23     0.594     0.579     0.635     0.605
    24     1.026     0.616     1.071     1.000
    25     0.891     0.548     1.178     1.000
    26     0.692     0.582     0.694     0.583
    27     0.709     0.689     0.911     1.000
    28     0.714     0.695     0.740     0.716

 mean      0.737     0.626     0.881     0.792

 year =     7

   firm      crs te rel to tech in yr      vrs
    no.      ************************       te
              t-1         t       t+1
 
     1     0.613     0.885     0.800     0.904
     2     0.665     0.592     0.516     0.594
     3     0.555     0.699     0.611     0.724
     4     0.285     0.419     0.394     0.720
     5     0.674     0.679     0.597     0.806
     6     0.712     0.798     0.684     0.829
     7     0.881     0.917     0.804     1.000
     8     0.281     0.567     0.624     0.786
     9     0.633     0.640     0.546     0.640
    10     0.336     0.478     0.417     0.488
    11     0.215     0.488     0.503     0.572
    12     0.865     1.000     0.858     1.000
    13     0.888     1.000     0.870     1.000
    14     0.729     0.852     0.731     0.853
    15     0.775     0.817     0.702     1.000
    16     0.675     0.881     0.772     0.898
    17     0.348     0.466     0.429     0.533
    18     0.130     0.259     0.264     0.750
    19     0.666     0.860     0.739     1.000
    20     0.963     0.857     0.715     1.000
    21     0.763     1.000     0.866     1.000
    22     0.385     0.391     0.344     0.432
    23     0.808     0.719     0.616     0.740
    24     0.861     1.000     1.161     1.000
    25     0.616     0.727     0.639     0.730
    26     0.339     0.434     0.408     0.489
    27     0.659     0.878     0.769     1.000
    28     1.124     1.000     0.926     1.000

 mean      0.623     0.725     0.654     0.803

 year =     8

   firm      crs te rel to tech in yr      vrs
    no.      ************************       te
              t-1         t       t+1
 
     1     1.066     0.961     0.000     1.000
     2     0.546     0.465     0.000     0.467
     3     0.653     0.571     0.000     0.626
     4     0.526     0.505     0.000     0.858
     5     0.734     0.679     0.000     0.853
     6     0.843     0.735     0.000     0.770
     7     0.939     0.821     0.000     0.842
     8     0.482     0.539     0.000     0.770
     9     0.604     0.514     0.000     0.516
    10     0.483     0.421     0.000     0.421
    11     0.454     0.435     0.000     0.592
    12     0.935     0.800     0.000     0.800
    13     1.175     1.000     0.000     1.000
    14     1.111     0.948     0.000     0.951
    15     0.795     0.705     0.000     1.000
    16     1.164     1.000     0.000     1.000
    17     0.699     0.610     0.000     0.677
    18     0.557     0.476     0.000     0.619
    19     1.116     0.955     0.000     1.000
    20     0.788     0.672     0.000     1.000
    21     0.725     0.625     0.000     0.643
    22     0.583     0.528     0.000     0.581
    23     0.703     0.621     0.000     0.626
    24     0.896     1.000     0.000     1.000
    25     0.702     0.637     0.000     0.638
    26     0.615     0.624     0.000     0.723
    27     0.874     0.761     0.000     0.972
    28     1.219     1.000     0.000     1.000

 mean      0.785     0.700     0.000     0.784
 
 [Note that t-1 in year 1 and t+1 in the final year are not defined]


 MALMQUIST INDEX SUMMARY

 year =     2

   firm   effch  techch    pech    sech   tfpch
 
     1   1.180   0.891   1.138   1.037   1.051
     2   0.880   1.135   0.951   0.926   0.999
     3   1.196   1.048   1.304   0.917   1.253
     4   0.904   0.934   1.312   0.689   0.845
     5   1.156   0.970   1.076   1.075   1.122
     6   1.537   0.980   1.560   0.985   1.506
     7   1.000   0.516   1.000   1.000   0.516
     8   0.483   0.694   1.106   0.436   0.335
     9   0.977   1.142   1.133   0.863   1.116
    10   0.916   1.150   0.842   1.089   1.054
    11   0.776   0.934   0.942   0.824   0.724
    12   0.942   1.220   1.000   0.942   1.149
    13   0.692   0.939   0.646   1.072   0.650
    14   1.056   1.009   1.053   1.002   1.065
    15   1.475   0.997   1.000   1.475   1.471
    16   1.523   0.983   1.598   0.953   1.497
    17   0.712   0.990   0.719   0.990   0.705
    18   0.300   0.839   1.000   0.300   0.251
    19   1.239   1.265   1.000   1.239   1.568
    20   1.306   0.995   0.913   1.431   1.300
    21   1.005   0.882   0.984   1.022   0.886
    22   0.691   1.041   0.826   0.837   0.720
    23   1.359   0.991   1.520   0.894   1.347
    24   1.214   1.089   1.209   1.004   1.322
    25   1.079   0.871   1.000   1.079   0.939
    26   0.507   1.033   0.508   0.998   0.524
    27   0.968   1.069   0.661   1.464   1.035
    28   0.619   0.988   0.657   0.943   0.612

 mean    0.931   0.973   0.989   0.942   0.905

 year =     3

   firm   effch  techch    pech    sech   tfpch
 
     1   0.933   0.937   0.934   1.000   0.874
     2   1.378   0.808   1.219   1.130   1.114
     3   0.967   0.744   0.873   1.108   0.719
     4   1.323   0.799   0.686   1.927   1.056
     5   0.975   0.852   1.019   0.956   0.830
     6   0.712   0.905   0.673   1.058   0.645
     7   0.797   0.900   0.900   0.885   0.718
     8   2.312   0.860   1.000   2.312   1.990
     9   1.169   0.817   1.026   1.139   0.956
    10   1.064   0.833   0.967   1.100   0.886
    11   2.293   0.922   1.863   1.231   2.115
    12   1.144   0.752   1.000   1.144   0.861
    13   2.050   0.953   2.050   1.000   1.953
    14   1.641   0.820   1.668   0.984   1.345
    15   0.720   0.848   1.000   0.720   0.611
    16   1.043   0.822   1.010   1.033   0.858
    17   2.030   0.923   2.117   0.959   1.874
    18   4.238   0.983   1.000   4.238   4.164
    19   0.830   0.713   1.000   0.830   0.592
    20   0.971   0.854   1.193   0.814   0.829
    21   1.625   0.949   1.199   1.355   1.541
    22   1.396   0.894   1.280   1.090   1.248
    23   1.267   0.820   1.446   0.876   1.040
    24   1.000   0.877   1.000   1.000   0.877
    25   1.000   0.781   1.000   1.000   0.781
    26   1.070   0.877   1.161   0.921   0.939
    27   1.249   0.799   1.404   0.890   0.998
    28   1.173   0.886   1.110   1.056   1.039

 mean    1.252   0.852   1.125   1.113   1.067

 year =     4

   firm   effch  techch    pech    sech   tfpch
 
     1   0.948   0.906   0.941   1.008   0.859
     2   1.021   0.749   1.076   0.949   0.765
     3   1.100   0.738   1.093   1.006   0.812
     4   3.362   0.738   1.676   2.006   2.480
     5   1.324   0.748   1.226   1.080   0.991
     6   1.853   0.735   1.824   1.016   1.362
     7   1.132   0.832   1.101   1.028   0.941
     8   0.679   1.220   0.815   0.833   0.829
     9   1.902   0.749   1.903   1.000   1.426
    10   1.008   0.756   1.001   1.007   0.762
    11   0.882   1.077   0.952   0.927   0.951
    12   0.943   0.711   1.000   0.943   0.670
    13   1.000   0.783   1.000   1.000   0.783
    14   1.185   0.727   1.153   1.028   0.862
    15   1.337   0.743   1.000   1.337   0.994
    16   1.508   0.742   1.467   1.028   1.119
    17   0.937   0.820   0.917   1.022   0.768
    18   1.332   0.744   0.972   1.370   0.991
    19   0.909   0.752   1.000   0.909   0.683
    20   1.596   0.747   1.000   1.596   1.192
    21   1.052   0.745   0.973   1.081   0.784
    22   1.210   0.750   1.125   1.076   0.908
    23   1.352   0.771   1.000   1.352   1.043
    24   1.000   0.951   1.000   1.000   0.951
    25   0.984   0.985   1.000   0.984   0.968
    26   0.791   0.937   0.785   1.007   0.741
    27   1.203   0.747   0.955   1.260   0.899
    28   1.091   0.806   1.108   0.985   0.880

 mean    1.170   0.804   1.083   1.081   0.940

 year =     5

   firm   effch  techch    pech    sech   tfpch
 
     1   1.016   1.040   1.139   0.893   1.057
     2   0.819   1.203   0.901   0.909   0.985
     3   0.940   1.181   0.918   1.024   1.111
     4   0.727   0.999   0.704   1.032   0.726
     5   0.759   1.196   0.871   0.871   0.907
     6   1.287   1.294   1.211   1.062   1.665
     7   1.109   1.016   1.008   1.099   1.127
     8   1.230   0.616   1.038   1.186   0.758
     9   0.815   1.223   0.841   0.969   0.997
    10   0.833   1.184   0.864   0.964   0.986
    11   1.022   0.739   0.961   1.063   0.755
    12   0.600   1.222   0.718   0.836   0.732
    13   1.000   1.118   1.000   1.000   1.118
    14   1.000   1.235   1.000   1.000   1.235
    15   0.801   1.263   1.000   0.801   1.012
    16   0.963   1.201   0.963   1.000   1.156
    17   1.099   0.957   1.056   1.041   1.051
    18   1.236   1.200   1.029   1.201   1.482
    19   1.102   1.076   1.000   1.102   1.186
    20   0.799   1.214   1.000   0.799   0.970
    21   0.989   1.209   0.948   1.043   1.196
    22   0.808   1.150   0.778   1.038   0.929
    23   0.643   1.209   0.660   0.973   0.777
    24   0.582   0.719   0.632   0.921   0.419
    25   1.017   0.919   1.000   1.017   0.934
    26   1.427   0.902   1.388   1.028   1.288
    27   0.947   1.193   1.128   0.839   1.130
    28   1.262   1.057   1.237   1.020   1.333

 mean    0.935   1.074   0.949   0.985   1.004

 year =     6

   firm   effch  techch    pech    sech   tfpch
 
     1   0.804   1.238   0.908   0.885   0.996
     2   0.764   1.046   0.785   0.973   0.799
     3   0.920   1.063   0.997   0.923   0.978
     4   0.707   1.681   1.452   0.486   1.188
     5   1.148   1.065   1.257   0.913   1.223
     6   0.945   0.999   0.955   0.990   0.944
     7   1.000   1.382   1.000   1.000   1.382
     8   0.527   1.755   0.669   0.789   0.926
     9   0.984   1.035   1.084   0.908   1.019
    10   0.807   0.995   0.957   0.843   0.803
    11   0.857   1.594   0.993   0.863   1.367
    12   1.289   1.013   1.394   0.925   1.306
    13   0.955   1.041   1.000   0.955   0.995
    14   0.780   1.014   0.984   0.794   0.791
    15   1.136   1.012   1.000   1.136   1.150
    16   0.804   1.060   0.978   0.822   0.852
    17   0.540   1.364   0.538   1.004   0.737
    18   0.548   1.060   1.000   0.548   0.581
    19   0.757   1.168   1.000   0.757   0.883
    20   1.067   0.999   1.000   1.067   1.066
    21   1.403   0.979   1.360   1.031   1.374
    22   0.931   1.086   0.906   1.027   1.011
    23   0.901   1.019   0.916   0.984   0.918
    24   1.058   1.487   1.582   0.669   1.573
    25   0.548   1.670   1.000   0.548   0.916
    26   0.950   1.188   0.906   1.049   1.129
    27   1.017   1.029   1.000   1.017   1.047
    28   0.695   1.274   0.716   0.972   0.886

 mean    0.861   1.169   0.988   0.871   1.006

 year =     7

   firm   effch  techch    pech    sech   tfpch
 
     1   1.238   0.643   0.995   1.244   0.795
     2   1.055   0.970   0.876   1.204   1.023
     3   1.371   0.752   1.303   1.052   1.031
     4   1.459   0.639   0.966   1.510   0.932
     5   1.301   0.886   1.048   1.242   1.153
     6   0.845   0.916   0.869   0.973   0.774
     7   0.917   0.647   1.000   0.917   0.593
     8   1.286   0.501   1.389   0.926   0.645
     9   1.288   0.928   1.113   1.158   1.195
    10   1.126   0.687   0.928   1.212   0.773
    11   1.884   0.463   1.875   1.005   0.873
    12   1.372   0.807   1.000   1.372   1.108
    13   1.047   0.871   1.000   1.047   0.911
    14   1.091   0.783   0.867   1.258   0.855
    15   1.209   0.910   1.000   1.209   1.100
    16   1.138   0.734   0.954   1.194   0.836
    17   1.313   0.639   1.482   0.886   0.839
    18   0.505   0.614   0.750   0.673   0.310
    19   1.368   0.765   1.000   1.368   1.046
    20   1.005   1.124   1.000   1.005   1.129
    21   1.284   0.763   1.259   1.020   0.979
    22   0.650   0.849   0.704   0.923   0.552
    23   1.241   1.012   1.225   1.014   1.256
    24   1.624   0.703   1.000   1.624   1.142
    25   1.326   0.628   0.730   1.818   0.833
    26   0.747   0.809   0.839   0.890   0.604
    27   1.275   0.753   1.000   1.275   0.960
    28   1.438   1.028   1.397   1.029   1.478

 mean    1.154   0.763   1.030   1.121   0.881

 year =     8

   firm   effch  techch    pech    sech   tfpch
 
     1   1.086   1.108   1.106   0.981   1.203
     2   0.786   1.160   0.786   1.000   0.911
     3   0.817   1.143   0.865   0.945   0.934
     4   1.205   1.051   1.192   1.012   1.267
     5   1.000   1.108   1.059   0.944   1.108
     6   0.921   1.156   0.928   0.993   1.065
     7   0.896   1.142   0.842   1.065   1.023
     8   0.950   0.902   0.981   0.969   0.857
     9   0.804   1.172   0.806   0.998   0.943
    10   0.880   1.147   0.864   1.019   1.009
    11   0.891   1.006   1.035   0.861   0.897
    12   0.800   1.167   0.800   1.000   0.934
    13   1.000   1.162   1.000   1.000   1.162
    14   1.113   1.169   1.115   0.998   1.301
    15   0.862   1.146   1.000   0.862   0.988
    16   1.135   1.152   1.113   1.020   1.308
    17   1.310   1.115   1.270   1.031   1.460
    18   1.839   1.072   0.826   2.226   1.971
    19   1.110   1.166   1.000   1.110   1.294
    20   0.784   1.186   1.000   0.784   0.929
    21   0.625   1.157   0.643   0.972   0.724
    22   1.351   1.121   1.346   1.004   1.514
    23   0.864   1.149   0.845   1.022   0.993
    24   1.000   0.878   1.000   1.000   0.878
    25   0.877   1.120   0.875   1.002   0.982
    26   1.437   1.024   1.479   0.972   1.472
    27   0.866   1.146   0.972   0.891   0.992
    28   1.000   1.147   1.000   1.000   1.147

 mean    0.982   1.111   0.976   1.007   1.091


 MALMQUIST INDEX SUMMARY OF ANNUAL MEANS

   year   effch  techch    pech    sech   tfpch
 
     2   0.931   0.973   0.989   0.942   0.905
     3   1.252   0.852   1.125   1.113   1.067
     4   1.170   0.804   1.083   1.081   0.940
     5   0.935   1.074   0.949   0.985   1.004
     6   0.861   1.169   0.988   0.871   1.006
     7   1.154   0.763   1.030   1.121   0.881
     8   0.982   1.111   0.976   1.007   1.091

 mean    1.032   0.952   1.018   1.013   0.982


 MALMQUIST INDEX SUMMARY OF FIRM MEANS

   firm   effch  techch    pech    sech   tfpch
 
     1   1.020   0.949   1.019   1.001   0.968
     2   0.939   0.996   0.931   1.008   0.935
     3   1.030   0.934   1.036   0.994   0.963
     4   1.202   0.934   1.086   1.108   1.123
     5   1.078   0.964   1.073   1.005   1.039
     6   1.098   0.984   1.086   1.010   1.080
     7   0.972   0.878   0.976   0.997   0.853
     8   0.930   0.863   0.977   0.951   0.802
     9   1.088   0.995   1.088   1.000   1.082
    10   0.941   0.945   0.916   1.028   0.889
    11   1.127   0.908   1.175   0.959   1.023
    12   0.979   0.962   0.969   1.011   0.941
    13   1.051   0.973   1.041   1.010   1.023
    14   1.100   0.948   1.098   1.001   1.043
    15   1.043   0.975   1.000   1.043   1.017
    16   1.133   0.940   1.131   1.002   1.064
    17   1.047   0.950   1.059   0.989   0.995
    18   1.009   0.909   0.934   1.080   0.917
    19   1.024   0.962   1.000   1.024   0.985
    20   1.045   1.004   1.012   1.032   1.049
    21   1.097   0.941   1.026   1.069   1.032
    22   0.964   0.974   0.968   0.996   0.938
    23   1.054   0.985   1.047   1.007   1.038
    24   1.028   0.930   1.027   1.001   0.956
    25   0.948   0.955   0.938   1.011   0.905
    26   0.935   0.961   0.955   0.979   0.898
    27   1.064   0.946   0.996   1.069   1.006
    28   1.000   1.016   1.000   1.000   1.016

 mean    1.032   0.952   1.018   1.013   0.982
 
 [Note that all Malmquist index averages are geometric means]
