# Supplementary material for: Regional technology gap and innovation efficiency trap in Chinese pharmaceutical manufacturing industry
Source: PLoS One. 2020 May 20;15(5):e0233093. doi: 10.1371/journal.pone.0233093 (PMC7239465; doi:10.1371/journal.pone.0233093)
Supplement: S1 Zip — (ZIP) [file pone.0233093.s002.zip › Stock/Perpetual inventory and price deflations of data.xls]

## Sheet: stockRD
		1998	1999	2000	2001	2002	2003	2004	2005	2006	2007	2008	2009	2010	2011	2012	2013	2014	2015	2016	2017	2018
R&D expenditure price index		100	100.285	102.671	104.719	103.839	104.964	107.56	108.782	109.515	112.341	119.442	116.884	119.742	126.502	129.525	131.815	132.991	132.935	133.829	137.961	142.182
Intramural Expenditure on R&D (ten thousand)
ID	Region	1998	1999	2000	2001	2002	2003	2004	2005	2006	2007	2008	2009	2010	2011	2012	2013	2014	2015	2016
1	Anhui	1900	2378	2433	3408	4251	9614	6660.8	9355.2	9503.8	15525.5	23368.1	17935.6	21755.9	45558	52172	75449.2	89792.9	104758	116502
2	Beijing	2037	2678	7612	13990	19143	22212	19878.6	18281.7	17256.3	35781.8	38829.9	46129.4	31764	67774.8	98913	134259	170705	183821	206074
3	Fujian	1885	2012	2632	6298	5216	6715	9869	12477.6	15511.3	17212.1	16399.9	31528.3	19300.9	44290.2	50608	52800.5	59455.7	65501	71929.1
4	Gansu	619	828	2099	873	1023	722	1704.8	4568.9	1079.1	3553	10314.9	10010.4	18865.6	13320.8	20635	22771	28569.1	19998.4	24378.2
5	Guangdong	16380	18343	26699	32401	46810	55198	49855.8	50020	77202.3	104504	103441	90317.4	100133	182844	246634	325623	331559	386681	355180
6	Guangxi	1433	2163	4005	8092	13708	10462	10584	13118.8	12497.5	13789.6	14514	17194.7	8701.4	37094.3	33214	35814.1	37328	41049.1	37061.7
7	Guizhou	120	111	146	197	842	1018	6311.6	3010.3	5950.1	6877.2	7825.4	3068.7	8339.3	17860.1	18142	20457.4	25403.8	24088.6	48318.6
8	Hainan	315	130	1783	926	841	2403	1054.2	1017.7	1118	1685.6	1010	10928.2	5834.6	11789.3	26257	35895.6	33459.7	33530.2	37421.1
9	Hebei	12884	12932	18190	24875	25874	34980	36604	47063.2	44103	54707.5	59959.8	50436.4	65089.8	84876.9	110181	153473	182424	192763	214492
10	Henan	2478	3025	3537	4029	7085	9229	11798.8	27521.1	46076.6	67135	53353	47226	38792.1	58920.1	69727	106546	117770	145339	180593
11	Heilongjiang	1710	3740	6454	5819	6249	12594	18056.3	15354.3	20360.7	27984	32678.2	42245.4	38766.7	48699.3	49166	66358.6	60338.8	47849.2	39635.7
12	Hubei	10475	9230	20945	19362	19984	19442	18464.7	20457.8	25545.2	40801.4	32298.9	35083.7	30200.7	71411.3	125431	160514	174454	189298	206410
13	Hunan	5172	1234	3692	3673	7445	8059	8617	8087.5	8929.8	9994.9	25462	49994.6	27330.5	53893.9	60806	106537	129844	157242	180006
14	Jilin	3072	3134	9330	13640	6122	15497	20442.1	22749.1	54057.9	21773.1	58672.7	22858.6	10800.9	44702.2	47910	56933.4	78316.5	82968.9	101751
15	Jiangsu	13639	16056	32818	35033	44641	51399	91260.6	123589	147428	199330	256071	215202	206358	320944	461434	505922	546170	629467	760940
16	Jiangxi	1854	2274	3428	7488	8926	23025	14037.3	15253.4	14479.5	33275.5	22658.5	34192.2	25656.3	34237	42591	47781.8	62470.8	71032.1	70771.6
17	Liaoning	2772	4350	12169	8004	12603	15971	14823.5	15931.8	17519.6	27543.5	26773.4	22103.2	22487.8	22255.6	36846	53851.2	68446.2	45762.6	42286.6
18	Neimenggu	54	60	338	302	992	488	821.4	1684.2	1908.8	2951.4	5227.4	4428.5	3671.7	6716.4	7856	9915.8	15634	22204	27965.1
19	Ningxia	8	24	82	479	351	395	2771.2	1817.3	3261	3287.8	8198.8	3595.3	5655.2	5335.4	6738	9488.4	12089.4	13081.3	14553.1
20	Shandong	12494	19113	23139	20383	66071	42873	52928.4	100099	75482.1	124911	206891	184320	205308	368492	499893	611811	681394	839211	910163
21	Shanxi	1080	1162	1727	1278	1450	1846	4061.7	4296.8	4802.1	6780.4	11350.8	8103.7	10634.3	21683.8	21903	27897.2	33680.6	33139.3	33153.3
22	Shaanxi	852	937	5291	6817	6516	12788	9619.7	10091	16843.6	12859.7	17958.4	14053.5	15416.3	13345.5	20333	28852.4	41452.4	74983.5	81395.7
23	Shanghai	25563	27602	43517	37102	35085	40924	59825.8	62390.8	105108	94312.2	48579	88284	70904.5	133044	154502	147797	180382	199822	223924
24	Sichuan	6552	6893	11435	13585	20512	1443	17429.6	10839.9	42293.7	36540.5	23047.6	37590.3	18672.5	28801.8	66828	110006	143238	132487	165626
25	Tianjin	6842	5389	9922	12025	28107	45673	42181.4	71615.7	66727.9	60119.4	61310	46408.2	48964.2	98636.4	143381	146588	146426	151358	176125
26	Yunnan	162	287	523	1996	2142	2374.35	2606.7	2450.5	3255.3	8236.3	8367.1	10922.7	13353.5	31407.5	45698	55793.8	69176.8	66324.3	46509.1
27	Zhejiang	8177	8046	21182	28093	32204	52723	66954.8	81086.2	95412.8	112396	136905	168677	125060	203676	256100	276155	293060	339253	372045
28	Chongqing	1626	4994	5588	5621	11053	17813	14329.5	13780.3	13970.4	24663.5	31676.2	28234.6	27536.8	39863.9	55249	80766.5	82983.5	113628	130926
Divided by price index
ID	Region	1998	1999	2000	2001	2002	2003	2004	2005	2006	2007	2008	2009	2010	2011	2012	2013	2014	2015	2016
1	Anhui	1900	2371.24	2369.7	3254.43	4093.85	9159.36	6192.64	8599.93	8678.07	13820	19564.3	15344.8	18168.9	36013.5	40279.6	57238.9	67518.2	78803.9	87052.5
2	Beijing	2037	2670.39	7413.97	13359.6	18435.3	21161.6	18481.4	16805.8	15757	31851	32509.3	39466	26526.9	53575.9	76366.1	101854	128358	138278	153983
3	Fujian	1885	2006.28	2563.53	6014.2	5023.17	6397.45	9175.35	11470.3	14163.6	15321.3	13730.4	26974	16118.7	35011.3	39072.1	40056.7	44706.7	49272.8	53747
4	Gansu	619	825.647	2044.39	833.661	985.181	687.857	1584.98	4200.04	985.343	3162.69	8635.88	8564.39	15755.2	10530.1	15931.3	17275	21482	15043.7	18215.9
5	Guangdong	16380	18290.9	26004.4	30941	45079.5	52587.7	46351.7	45981.8	70494.6	93023.8	86603.1	77271	83623.4	144538	190415	247031	249310	290879	265398
6	Guangxi	1433	2156.85	3900.81	7727.36	13201.2	9967.26	9840.1	12059.7	11411.7	12274.7	12151.5	14710.9	7266.77	29323	25643	27170.1	28068.1	30879	27693.3
7	Guizhou	120	110.685	142.202	188.123	810.873	969.86	5867.99	2767.27	5433.13	6121.71	6551.61	2625.42	6964.37	14118.4	14006.6	15519.8	19102	18120.5	36104.7
8	Hainan	315	129.631	1736.61	884.273	809.91	2289.36	980.105	935.539	1020.86	1500.43	845.596	9349.61	4872.63	9319.42	20271.8	27231.9	25159.4	25222.9	27961.9
9	Hebei	12884	12895.2	17716.8	23754.1	24917.5	33325.8	34031.3	43263.7	40271.1	48697.6	50199.8	43150.8	54358.2	67095.1	85065.6	116431	137171	145005	160273
10	Henan	2478	3016.4	3444.98	3847.45	6823.08	8792.57	10969.5	25299.3	42073.3	59759.9	44668.4	40404.2	32396.3	46576.2	53833	80829.9	88554.9	109330	134943
11	Heilongjiang	1710	3729.37	6286.09	5556.79	6017.98	11998.4	16787.2	14114.7	18591.7	24909.8	27359	36143	32375.1	38496.7	37958.8	50342.4	45370.7	35994.3	29616.7
12	Hubei	10475	9203.77	20400.1	18489.5	19245.2	18522.6	17166.9	18806.2	23325.7	36319.2	27041.4	30015.8	25221.4	56450.5	96839.5	121773	131177	142399	154234
13	Hunan	5172	1230.49	3595.95	3507.49	7169.77	7677.9	8011.35	7434.58	8153.94	8896.91	21317.4	42772.8	22824.4	42603	46945.5	80823.3	97634	118284	134504
14	Jilin	3072	3125.09	9087.27	13025.4	5895.68	14764.2	19005.3	20912.5	49361.1	19381.2	49122.2	19556.7	9020.11	35337	36989.1	43192.1	58888.7	62412.9	76030.5
15	Jiangsu	13639	16010.4	31964.2	33454.4	42990.7	48968.4	84846.3	113612	134618	177433	214389	184116	172335	253706	356252	383814	410683	473513	568591
16	Jiangxi	1854	2267.54	3338.82	7150.58	8596.02	21936.2	13050.7	14022	13221.5	29620	18970.2	29253.1	21426.2	27064.3	32882.5	36249.3	46973.8	53433.5	52882.1
17	Liaoning	2772	4337.64	11852.4	7643.33	12137.1	15215.7	13781.6	14645.6	15997.4	24517.7	22415.3	18910.4	18780.2	17593	28447.1	40853.8	51466.9	34424.7	31597.5
18	Neimenggu	54	59.8295	329.207	288.391	955.327	464.923	763.667	1548.23	1742.96	2627.17	4376.5	3788.8	3066.33	5309.3	6065.25	7522.54	11755.7	16702.8	20896.1
19	Ningxia	8	23.9318	79.8667	457.416	338.024	376.321	2576.42	1670.59	2977.67	2926.62	6864.23	3075.96	4722.81	4217.63	5202.1	7198.3	9090.42	9840.34	10874.4
20	Shandong	12494	19058.7	22537	19464.5	63628.5	40845.6	49208.3	92018.1	68923.9	111189	173214	157695	171458	291292	385944	464146	512362	631292	680094
21	Shanxi	1080	1158.7	1682.07	1220.41	1396.4	1758.7	3776.22	3949.91	4384.87	6035.54	9503.16	6933.11	8880.98	17141	16910.3	21164	25325.5	24928.9	24772.9
22	Shaanxi	852	934.337	5153.35	6509.82	6275.11	12183.3	8943.57	9276.33	15380.2	11447	15035.2	12023.5	12874.6	10549.6	15698.2	21888.6	31169.4	56405.9	60820.6
23	Shanghai	25563	27523.6	42384.9	35430.1	33788	38988.7	55620.9	57353.8	95976.2	83951.6	40671.5	75531.3	59214.2	105171	119284	112125	135635	150315	167321
24	Sichuan	6552	6873.41	11137.5	12972.8	19753.7	1374.76	16204.5	9964.77	38619	32526.4	19296	32160.4	15593.9	22767.8	51594.8	83454.9	107706	99662.5	123760
25	Tianjin	6842	5373.68	9663.87	11483.1	27067.9	43513.2	39216.7	65834	60930.3	53515	51330.2	39704.5	40891.3	77971.9	110698	111208	110103	113858	131605
26	Yunnan	162	286.184	509.394	1906.06	2062.81	2262.07	2423.49	2252.67	2972.47	7331.5	7005.13	9344.91	11151.9	24827.6	35281.3	42327.5	52016.3	49892.1	34752.6
27	Zhejiang	8177	8023.13	20630.9	26827.1	31013.5	50229.8	62248.8	74539.9	87122.9	100049	114620	144311	104440	161006	197723	209503	220361	255201	278000
28	Chongqing	1626	4979.81	5442.62	5367.71	10644.4	16970.6	13322.3	12667.8	12756.6	21954.1	26520.1	24156.1	22996.7	31512.4	42655.2	61272.8	62398	85476	97830.4
Stock of Intramural Expenditure on R&D (ten thousand)
ID	Region	1998	1999	2000	2001	2002	2003	2004	2005	2006	2007	2008	2009	2010	2011	2012	2013	2014	2015	2016
1	Anhui		3986.24	4385.26	5268.68	6860.11	12639.1	13978.1	13863.7	15988	21196.3	31311.3	31974.5	31212	51457.1	70891.1	91476.6	116171	136194	154036
2	Beijing		4401.84	9683.8	19661.5	29791	36831.6	36468.8	32515	30041.9	45244.4	59582.7	67098.9	60073	76123.8	121906	166765	214935	247383	271519
3	Fujian		3608.53	4268.87	8193.2	10135.2	10667.2	14613.2	19269.3	23913.3	27360.3	26753.5	38644.8	39046.6	48712.2	68831.7	73267.9	78754.9	87273.5	95628.8
4	Gansu		1351.8	2746.19	2571.39	1693.79	1525.26	2169.66	5547.27	4555.38	4000.23	11324.2	15904.9	23034.9	23922	24881.9	30816.7	36165.8	33303.4	31003.1
5	Guangdong		32213.9	41551.6	53044.7	71379.3	90905.3	91051.2	85380.7	109579	152944	165673	150884	149304	215618	313272	408884	459287	502793	512645
6	Guangxi		3374.9	5734.13	11043	19769.5	21188.3	18312.3	20423.8	21662.4	21974.7	22585	25039.7	19771	35499.7	50567.5	48966.6	51162.7	54736.9	53940.4
7	Guizhou		212.685	236.284	308.994	970.777	1659.1	6692.37	7755.06	7785.31	10739.9	11755.1	8194.29	9195.98	20038.1	26007.2	27425.4	32293.8	34357.2	51507.1
8	Hainan		397.381	1846.8	2360.39	1561.54	2977.79	2926.06	1768.63	1816.07	2368.16	2120.96	10068.4	12819.8	13461.2	28193.3	44462.9	48306.6	46608.4	49401.3
9	Hebei		23846.6	28677.7	38813.3	45108.5	54505.7	62358.2	72190.3	77045.3	82928.1	91592.7	85820.6	91036.4	113300	142096	188737	236137	261600	283527
10	Henan		5122.7	6008.92	6775.68	10093.4	14592.2	18443.2	34623.3	63577.6	95522.2	95464.3	78372.3	66739.8	74113.1	93422.8	126588	157260	184602	227874
11	Heilongjiang		5182.87	9456.06	10900	10741.3	17113.7	26985.9	28383.8	30589.2	40712.7	48532.3	59398.1	63096.7	66015.5	70681	82607.4	88161.8	74559.4	60211.8
12	Hubei		18107.5	28223.3	35829.6	34961.3	34881	32911.1	33398.1	39311	56146	57912.7	53001	50734.9	77888.7	144822	204086	234684	253900	275273
13	Hunan		5626.69	4641.87	6564.05	10151.1	13772.2	14537.6	14244.2	14473.3	15827.8	28879.8	60892.6	59181.3	62003.8	83158.1	120727	166334	201273	235046
14	Jilin		5736.29	11743.6	20749.5	16967.2	19775.5	31554.9	37067	67136.7	61338.2	65596.2	61310.5	25643.3	43004.1	67025.6	74632.8	95602	112468	129082
15	Jiangsu		27603.5	45573	60623.9	71426.9	85510.5	126469	185731	231188	291859	365207	366346	328833	400191	571902	686628	736924	822594	971077
16	Jiangxi		3843.44	5266.22	9988.57	14674	29242.8	31696.4	25115	25140.1	40858.3	44147.3	45377.8	46291.4	45276.6	55887.2	64199.4	77785.7	93361.3	98300.6
17	Liaoning		6693.84	15539.4	17717.9	18633.9	25532.3	26715	26360	28446.2	38115.5	43255.4	37963.4	34854	33556.1	43401.2	65033.8	86192.7	78171.6	60858.4
18	Neimenggu		105.729	380.062	568.217	1200.46	1276.95	1158.85	2197.35	3058.95	4108.69	6609.6	7508.83	6286.81	7915.69	10578.2	12678	18149.9	26695.2	35093.5
19	Ningxia		30.7318	100.209	525.302	726.827	663.641	2896.3	3860.55	4397.67	5457.64	9351.86	8910.55	7337.37	8232.01	8787.08	11620.1	15209	17567.2	19238.7
20	Shandong		29678.6	38736.9	38621	80173.3	94929.8	83927	133845	147139	169774	267725	304927	305499	437032	633542	792198	906886	1.0668e+06	1.21669e+06
21	Shanxi		2076.7	2666.96	2650.17	2433.75	2945.64	5271.12	7159.7	7742.3	9762.68	14633.4	15010.8	14774.1	24689.8	31480.1	35537.7	43314.9	46455.6	45962.4
22	Shaanxi		1658.54	5947.54	10890.2	11808.5	17517.1	19299.4	16878.4	23265	24520.1	24765.1	24803.4	23094.5	21493	24665.3	35232.1	49774.8	82899.9	108766
23	Shanghai		49252.1	65779.9	71457.3	63903.6	67708.5	88761.3	104632	144727	165531	112030	110102	123416	155504	208680	213516	230941	265605	295089
24	Sichuan		12442.6	16979.9	22439.7	30780.6	18165.4	17373.1	23738.6	47089.1	65352.5	46943.4	48561.9	42930.2	36022.6	70947.4	127311	178642	191212	208473
25	Tianjin		11189.4	14231.5	19697.4	36828.6	66520.9	76202.9	99168.2	116889	105306	96817.9	83335.2	74640.1	112730	176974	205301	204629	207446	228384
26	Yunnan		423.884	752.65	2339.04	3682.96	4015.46	4346.25	4312.63	4887.23	9858.1	13236.9	15299.3	19095	34306.7	56384.7	72316.6	87994.7	94106	77160.9
27	Zhejiang		14973.6	27450.6	44363.4	53816.5	76591.2	104944	127451	150482	174104	199662	241738	227105	249780	334578	377567	398439	442508	494921
28	Chongqing		6361.91	9675.46	9993.94	15206.9	26018.4	27747.4	23991.8	23524.2	32797.2	45181	46698.1	43529.4	51059.5	69440.7	97529.8	114480	138514	170485

## Sheet: sale
	id	Region	year	Sales revenue (ten thousand)	Sales revenue after price reduction (ten thousand)
	1	Anhui	2009	279672	2414.66
	2	Beijing	2009	762675	6584.85
	3	Fujian	2009	281048	2426.54
	4	Gansu	2009	26353.5	227.533				year	Consumer price index(1998=100)
	5	Guangdong	2009	799076	6899.13				2009	115.823
	6	Guangxi	2009	136531	1178.79				2010	118.602
	7	Guizhou	2009	59478.9	513.534				2011	125.244
	8	Hainan	2009	60546.7	522.753				2012	129.377
	9	Hebei	2009	375065	3238.27				2013	133.647
	10	Henan	2009	781933	6751.12				2014	135.785
	11	Heilongjiang	2009	98714.7	852.291				2015	138.229
	12	Hubei	2009	772279	6667.77				2016	140.164
	13	Hunan	2009	642049	5543.38
	14	Jilin	2009	452363	3905.65
	15	Jiangsu	2009	2604952	22490.9
	16	Jiangxi	2009	258201	2229.28
	17	Liaoning	2009	175407	1514.44
	18	Neimenggu	2009	19674.4	169.867
	19	Ningxia	2009	112909	974.842
	20	Shandong	2009	2.0917e+06	18059.5
	21	Shanxi	2009	53898.1	465.35
	22	Shaanxi	2009	266804	2303.55
	23	Shanghai	2009	730258	6304.96
	24	Sichuan	2009	628291	5424.59
	25	Tianjin	2009	584652	5047.82
	26	Yunnan	2009	227639	1965.41
	27	Zhejiang	2009	1.86489e+06	16101.2
	28	Chongqing	2009	733253	6330.83
	1	Anhui	2010	258718	2181.38
	2	Beijing	2010	633169	5338.58
	3	Fujian	2010	220811	1861.78
	4	Gansu	2010	29164.4	245.9
	5	Guangdong	2010	1105540	9321.39
	6	Guangxi	2010	169241	1426.96
	7	Guizhou	2010	146076	1231.65
	8	Hainan	2010	15401.2	129.856
	9	Hebei	2010	496717	4188.08
	10	Henan	2010	723561	6100.72
	11	Heilongjiang	2010	141902	1196.45
	12	Hubei	2010	905624	7635.79
	13	Hunan	2010	318634	2686.57
	14	Jilin	2010	229686	1936.61
	15	Jiangsu	2010	3.40515e+06	28710.6
	16	Jiangxi	2010	384699	3243.6
	17	Liaoning	2010	185378	1563.02
	18	Neimenggu	2010	195.2	1.64583
	19	Ningxia	2010	176026	1484.17
	20	Shandong	2010	2.72259e+06	22955.6
	21	Shanxi	2010	34366.1	289.759
	22	Shaanxi	2010	144762	1220.56
	23	Shanghai	2010	852794	7190.36
	24	Sichuan	2010	387911	3270.68
	25	Tianjin	2010	692389	5837.9
	26	Yunnan	2010	169604	1430.02
	27	Zhejiang	2010	1.76824e+06	14909
	28	Chongqing	2010	433671	3656.51
	1	Anhui	2011	535082	4272.31
	2	Beijing	2011	1.06577e+06	8509.55
	3	Fujian	2011	429198	3426.89
	4	Gansu	2011	44489.5	355.222
	5	Guangdong	2011	1512930	12079.8
	6	Guangxi	2011	229938	1835.92
	7	Guizhou	2011	233840	1867.08
	8	Hainan	2011	67689.9	540.463
	9	Hebei	2011	579809	4629.43
	10	Henan	2011	737641	5889.62
	11	Heilongjiang	2011	230624	1841.39
	12	Hubei	2011	1.32998e+06	10619.1
	13	Hunan	2011	966415	7716.25
	14	Jilin	2011	601924	4806
	15	Jiangsu	2011	3.26395e+06	26060.7
	16	Jiangxi	2011	483793	3862.8
	17	Liaoning	2011	331172	2644.21
	18	Neimenggu	2011	61294	489.396
	19	Ningxia	2011	106402	849.554
	20	Shandong	2011	3.89116e+06	31068.6
	21	Shanxi	2011	204332	1631.47
	22	Shaanxi	2011	220892	1763.69
	23	Shanghai	2011	1.32159e+06	10552.1
	24	Sichuan	2011	507814	4054.59
	25	Tianjin	2011	1.08203e+06	8639.4
	26	Yunnan	2011	258226	2061.78
	27	Zhejiang	2011	2374339	18957.7
	28	Chongqing	2011	475504	3796.62
	1	Anhui	2012	715580	5530.96
	2	Beijing	2012	1270707	9821.72
	3	Fujian	2012	467623	3614.41
	4	Gansu	2012	111790	864.062
	5	Guangdong	2012	2102954	16254.4
	6	Guangxi	2012	386574	2987.96
	7	Guizhou	2012	253708	1960.99
	8	Hainan	2012	67626	522.704
	9	Hebei	2012	1027467	7941.64
	10	Henan	2012	693088	5357.11
	11	Heilongjiang	2012	227408	1757.71
	12	Hubei	2012	1667391	12887.8
	13	Hunan	2012	955928	7388.69
	14	Jilin	2012	818445	6326.04
	15	Jiangsu	2012	4087746	31595.6
	16	Jiangxi	2012	671001	5186.39
	17	Liaoning	2012	296164	2289.15
	18	Neimenggu	2012	96306	744.381
	19	Ningxia	2012	77271	597.253
	20	Shandong	2012	5402594	41758.5
	21	Shanxi	2012	211010	1630.97
	22	Shaanxi	2012	231344	1788.14
	23	Shanghai	2012	1587461	12270
	24	Sichuan	2012	742708	5740.64
	25	Tianjin	2012	1407073	10875.7
	26	Yunnan	2012	264710	2046.03
	27	Zhejiang	2012	2799187	21635.9
	28	Chongqing	2012	618403	4779.84
	1	Anhui	2013	1.04909e+06	7849.74
	2	Beijing	2013	1.69064e+06	12650
	3	Fujian	2013	564063	4220.55
	4	Gansu	2013	75017.8	561.314
	5	Guangdong	2013	2.3636e+06	17685.4
	6	Guangxi	2013	644991	4826.09
	7	Guizhou	2013	384719	2878.62
	8	Hainan	2013	140543	1051.6
	9	Hebei	2013	1.28732e+06	9632.23
	10	Henan	2013	1.00481e+06	7518.43
	11	Heilongjiang	2013	237311	1775.66
	12	Hubei	2013	1.74157e+06	13031.1
	13	Hunan	2013	1.46951e+06	10995.5
	14	Jilin	2013	1.15692e+06	8656.56
	15	Jiangsu	2013	4.77018e+06	35692.4
	16	Jiangxi	2013	911196	6817.94
	17	Liaoning	2013	437964	3277.03
	18	Neimenggu	2013	171325	1281.92
	19	Ningxia	2013	108518	811.973
	20	Shandong	2013	6.46394e+06	48365.9
	21	Shanxi	2013	299304	2239.52
	22	Shaanxi	2013	307634	2301.85
	23	Shanghai	2013	1.40938e+06	10545.5
	24	Sichuan	2013	831606	6222.42
	25	Tianjin	2013	1.5324e+06	11466.1
	26	Yunnan	2013	456135	3412.99
	27	Zhejiang	2013	3.70474e+06	27720.4
	28	Chongqing	2013	791163	5919.81
	1	Anhui	2014	1.13537e+06	8361.54
	2	Beijing	2014	1.6444e+06	12110.3
	3	Fujian	2014	608003	4477.69
	4	Gansu	2014	92772.8	683.233
	5	Guangdong	2014	3.17929e+06	23414.1
	6	Guangxi	2014	586372	4318.38
	7	Guizhou	2014	488850	3600.18
	8	Hainan	2014	123211	907.4
	9	Hebei	2014	1.54096e+06	11348.5
	10	Henan	2014	1.01157e+06	7449.82
	11	Heilongjiang	2014	213374	1571.41
	12	Hubei	2014	2.58947e+06	19070.3
	13	Hunan	2014	1.84344e+06	13576.1
	14	Jilin	2014	1129486	8318.19
	15	Jiangsu	2014	6.42202e+06	47295.5
	16	Jiangxi	2014	911270	6711.12
	17	Liaoning	2014	463050	3410.17
	18	Neimenggu	2014	140979	1038.25
	19	Ningxia	2014	144794	1066.34
	20	Shandong	2014	7.7767e+06	57272.2
	21	Shanxi	2014	510694	3761.05
	22	Shaanxi	2014	453165	3337.37
	23	Shanghai	2014	1.57384e+06	11590.7
	24	Sichuan	2014	1.16142e+06	8553.38
	25	Tianjin	2014	1.69772e+06	12503
	26	Yunnan	2014	505514	3722.9
	27	Zhejiang	2014	4.15324e+06	30586.9
	28	Chongqing	2014	899446	6624.04
	1	Anhui	2015	1.17298e+06	8485.76
	2	Beijing	2015	1.53506e+06	11105.2
	3	Fujian	2015	674058	4876.38
	4	Gansu	2015	122036	882.855
	5	Guangdong	2015	3.91914e+06	28352.5
	6	Guangxi	2015	508554	3679.07
	7	Guizhou	2015	355657	2572.95
	8	Hainan	2015	122934	889.348
	9	Hebei	2015	1.9408e+06	14040.5
	10	Henan	2015	955823	6914.77
	11	Heilongjiang	2015	234569	1696.96
	12	Hubei	2015	2.95983e+06	21412.5
	13	Hunan	2015	2.14155e+06	15492.8
	14	Jilin	2015	1.11589e+06	8072.77
	15	Jiangsu	2015	7807447	56481.9
	16	Jiangxi	2015	922962	6677.04
	17	Liaoning	2015	337824	2443.94
	18	Neimenggu	2015	46984	339.899
	19	Ningxia	2015	176260	1275.13
	20	Shandong	2015	8.5149e+06	61599.9
	21	Shanxi	2015	546044	3950.28
	22	Shaanxi	2015	374437	2708.81
	23	Shanghai	2015	1.87741e+06	13581.9
	24	Sichuan	2015	756690	5474.17
	25	Tianjin	2015	1726554	12490.5
	26	Yunnan	2015	347362	2512.94
	27	Zhejiang	2015	4.49506e+06	32518.9
	28	Chongqing	2015	1.60024e+06	11576.7
	1	Anhui	2016	1627341	11610.2
	2	Beijing	2016	1.73872e+06	12404.8
	3	Fujian	2016	662398	4725.87
	4	Gansu	2016	136342	972.731
	5	Guangdong	2016	4.21634e+06	30081.4
	6	Guangxi	2016	533594	3806.91
	7	Guizhou	2016	567994	4052.34
	8	Hainan	2016	74497.7	531.502
	9	Hebei	2016	2.00815e+06	14327.1
	10	Henan	2016	1.20119e+06	8569.89
	11	Heilongjiang	2016	230833	1646.87
	12	Hubei	2016	3.03346e+06	21642.2
	13	Hunan	2016	3236618	23091.6
	14	Jilin	2016	1684920	12021
	15	Jiangsu	2016	9.0521e+06	64582
	16	Jiangxi	2016	1.21796e+06	8689.53
	17	Liaoning	2016	471910	3366.83
	18	Neimenggu	2016	229652	1638.45
	19	Ningxia	2016	252933	1804.55
	20	Shandong	2016	8990851	64145.1
	21	Shanxi	2016	395815	2823.94
	22	Shaanxi	2016	588342	4197.51
	23	Shanghai	2016	2.14429e+06	15298.4
	24	Sichuan	2016	581660	4149.84
	25	Tianjin	2016	1.83215e+06	13071.4
	26	Yunnan	2016	323126	2305.33
	27	Zhejiang	2016	5.09241e+06	36331.7
	28	Chongqing	2016	2.04952e+06	14622.2

## Sheet: price index
	1998	1999	2000	2001	2002	2003	2004	2005	2006	2007	2008	2009	2010	2011	2012	2013	2014	2015	2016	2017	2018
Consumer price index(last year=100)	100	100.6	103.5	103.1	98.2	100.2	101	101.5	100.9	102.4	105.1	98.5	102.4	105.6	103.3	103.3	101.6	101.8	101.4	101.9	102.5
Consumer price index(1998=100)	100	100.6	104.121	107.349	105.416	105.627	106.684	108.284	109.258	111.881	117.586	115.823	118.602	125.244	129.377	133.647	135.785	138.229	140.164	142.827	146.398
Fixed asset investment price index(上=100)	100	99.9	101	100.6	100.4	102.2	104.3	100.7	100.4	102.8	107.8	97.1	102.5	105.7	101.3	99.9	100	97.6	99.7	104.7	103.8
Fixed asset investment price index(1998=100)	100	99.9	100.899	101.504	101.91	104.152	108.631	109.391	109.829	112.904	121.711	118.181	121.136	128.04	129.705	129.575	129.575	126.465	126.086	132.012	137.028
R&Dexpenditure price index(1998=100)	100	100.285	102.671	104.719	103.839	104.964	107.56	108.782	109.515	112.341	119.442	116.884	119.742	126.502	129.525	131.815	132.991	132.935	133.829	137.961	142.182
