# Supplementary material for: Regional technology gap and innovation efficiency trap in Chinese pharmaceutical manufacturing industry
Source: PLoS One. 2020 May 20;15(5):e0233093. doi: 10.1371/journal.pone.0233093 (PMC7239465; doi:10.1371/journal.pone.0233093)
Supplement: S1 Zip — (ZIP) [file pone.0233093.s002.zip › Stock/Threshold model process of stock chart/stock process.log]

--------------------------------------------
      name:  <unnamed>
       log:  C:\Users\81989\Desktop\stock process.log
  log type:  text
 opened on:   3 Jan 2020, 13:57:21

. use "C:\Users\81989\Desktop\stock data stata15.1.dta"


. xtset id year
       panel variable:  id (strongly balanced)
        time variable:  year, 2009 to 2016
                delta:  1 unit

. set seed 135711

.  adopath+"C:\Program Files (x86)\Stata15\ado\xtthres"
  [1]  (BASE)      "C:\Program Files (x86)\Stata15\ado\base/"
  [2]  (SITE)      "C:\Program Files (x86)\Stata15\ado\site/"
  [3]              "."
  [4]  (PERSONAL)  "c:\ado\personal/"
  [5]  (PLUS)      "c:\ado\plus/"
  [6]  (OLDPLACE)  "c:\ado/"
  [7]              "C:\Program Files (x86)\Stata15\ado\xtthres"

. xtthres zb  bzh logrdnbzc RDIN2  lrl zfzb wxd , thres( bzh ) dthres(  crste  )  min(5) bs1(300) bs2(300)  bs3(300)

Begin Time:  3 Jan 2020 13:58:48


+----------------------------------------------+
|        ---Single threshold panel model---         |
+----------------------------------------------+

First threshold estimate(gamma1)£º 0.622


Fixed-effects (within) regression               Number of obs      =       224
Group variable: id                              Number of groups   =        28

R-sq:  within  = 0.2640                         Obs per group: min =         8
       between = 0.7430                                        avg =       8.0
       overall = 0.7065                                        max =         8

                                                F(8,188)           =      8.43
corr(u_i, Xb)  = 0.7469                         Prob > F           =    0.0000

------------------------------------------------------------------------------
          zb |      Coef.   Std. Err.      t    P>|t|     [95% Conf. Interval]
-------------+----------------------------------------------------------------
         bzh |   .0042055   .0041334     1.02   0.310    -.0039484    .0123594
   logrdnbzc |   .0041279   .0007896     5.23   0.000     .0025703    .0056855
       RDIN2 |   -.620566   .1071433    -5.79   0.000    -.8319236   -.4092084
         lrl |  -.0459265   .0133262    -3.45   0.001    -.0722146   -.0196384
        zfzb |   .0118554   .0107869     1.10   0.273    -.0094234    .0331343
         wxd |   .0120901   .0062152     1.95   0.053    -.0001704    .0243505
     crste_1 |  -.0029766   .0019531    -1.52   0.129    -.0068294    .0008762
     crste_2 |   .0097079   .0034623     2.80   0.006     .0028779     .016538
       _cons |   .0036603    .008079     0.45   0.651    -.0122768    .0195974
-------------+----------------------------------------------------------------
     sigma_u |  .02797308
     sigma_e |  .00418948
         rho |  .97806152   (fraction of variance due to u_i)
------------------------------------------------------------------------------
F test that all u_i=0: F(27, 188) = 132.95                   Prob > F = 0.0000
Note: crste_1: crste*I(bzh<.622) 
      crste_2: crste*I(bzh>=.622)

STATA Self sampling, please wait ... ...


+-----------------------------------------------+
|      ---Double Threshold Panel Model---          |
+-----------------------------------------------+

---Search for the second threshold---

Second threshold estimate(gamma2)£º 0.227


---Search first threshold again---

Updated first threshold estimate(gamma1)£º 0.613


Fixed-effects (within) regression               Number of obs      =       224
Group variable: id                              Number of groups   =        20

R-sq:  within  = 0.5541                         Obs per group: min =         8
       between = 0.7713                                        avg =      11.2
       overall = 0.7302                                        max =        24

                                                F(9,195)           =     26.92
corr(u_i, Xb)  = 0.5799                         Prob > F           =    0.0000

------------------------------------------------------------------------------
          zb |      Coef.   Std. Err.      t    P>|t|     [95% Conf. Interval]
-------------+----------------------------------------------------------------
         bzh |   .0281503   .0057472     4.90   0.000     .0168156     .039485
   logrdnbzc |   .0078024   .0010264     7.60   0.000     .0057782    .0098266
       RDIN2 |  -1.063839    .112111    -9.49   0.000    -1.284945   -.8427331
         lrl |  -.0019675   .0178268    -0.11   0.912    -.0371256    .0331906
        zfzb |   .0262725   .0159542     1.65   0.101    -.0051924    .0577375
         wxd |  -.0087573   .0094715    -0.92   0.356     -.027437    .0099224
     crste_1 |  -.0042904   .0031025    -1.38   0.168    -.0104092    .0018284
     crste_2 |  -.0124447   .0032901    -3.78   0.000    -.0189334    -.005956
     crste_3 |   .0092293   .0057695     1.60   0.111    -.0021493    .0206078
       _cons |  -.0383403   .0105504    -3.63   0.000    -.0591478   -.0175328
-------------+----------------------------------------------------------------
     sigma_u |  .02401113
     sigma_e |  .00683409
         rho |  .92506117   (fraction of variance due to u_i)
------------------------------------------------------------------------------
F test that all u_i=0: F(19, 195) = 62.90                    Prob > F = 0.0000
Note: crste_1: crste*I(bzh<.227) 
      crste_2: crste*I(.227<=bzh<.613)
      crste_3: crste*I(bzh>=.613) 

STATA Self sampling, please wait ... ...


+--------------------------------------------+
|      ---Triple Threshold Panel Model---         |
+--------------------------------------------+

Third threshold estimate(gamma3)£º 0.752


Fixed-effects (within) regression               Number of obs      =       224
Group variable: id                              Number of groups   =        20

R-sq:  within  = 0.7152                         Obs per group: min =         8
       between = 0.7408                                        avg =      11.2
       overall = 0.7369                                        max =        24

                                                F(9,195)           =     54.41
corr(u_i, Xb)  = 0.3129                         Prob > F           =    0.0000

------------------------------------------------------------------------------
          zb |      Coef.   Std. Err.      t    P>|t|     [95% Conf. Interval]
-------------+----------------------------------------------------------------
         bzh |   .0474038   .0075324     6.29   0.000     .0325483    .0622592
   logrdnbzc |   .0101271   .0011671     8.68   0.000     .0078253    .0124289
       RDIN2 |  -.8118969   .1152794    -7.04   0.000    -1.039251   -.5845424
         lrl |  -.0146742   .0235104    -0.62   0.533    -.0610415     .031693
        zfzb |    .043326   .0229553     1.89   0.061    -.0019466    .0885986
         wxd |   .0344276   .0118871     2.90   0.004     .0109838    .0578714
     crste_1 |  -.0024716   .0037433    -0.66   0.510    -.0098541    .0049109
     crste_2 |          0  (omitted)
     crste_3 |  -.0061757   .0045568    -1.36   0.177    -.0151626    .0028112
     crste_4 |    .016223   .0076257     2.13   0.035     .0011836    .0312624
       _cons |  -.0783063   .0134232    -5.83   0.000    -.1047795    -.051833
-------------+----------------------------------------------------------------
     sigma_u |  .01832384
     sigma_e |  .00960336
         rho |   .7845157   (fraction of variance due to u_i)
------------------------------------------------------------------------------
F test that all u_i=0: F(19, 195) = 22.19                    Prob > F = 0.0000
Note: crste_1: crste*I(bzh<.227) 
      crste_2: crste*I(.227<=bzh<.613)
      crste_3: crste*I(.613<=bzh<.752)
      crste_4: crste*I(bzh>=.752) 

STATA Self sampling, please wait ... ...


+--------------------------------------------------------------+
|      ---Threshold estimates and confidence intervals---           |
+--------------------------------------------------------------+

-------------------------------------------------------------------------------
                         Threshold estimate           95% confidence interval
  -----------------------------------------------------------------------------
  Single threshold model(g1)£º
                                  0.622                         [   0.613  ,   0.677 ]
  -----------------------------------------------------------------------------
 Double threshold model£º
      Ito1(g1)                0.227                        [   0.187  ,   0.893 ]
      Ito2(g2)                0.613                        [   0.599  ,   0.627 ]
  -----------------------------------------------------------------------------
  Triple threshold model(g3)£º        
                                   0.752                        [   0.240  ,   1.000 ]
-------------------------------------------------------------------------------
Note: g# denotes gamma#, the estimated threshold values, #=1,2,3


+---------------------------------------------------------+
|      ---Threshold effect self sampling inspection---          |
+---------------------------------------------------------+

-------------------------------------------------------------------------------
                                                            critical value
             ------------------------------------------------------------------
            Model                F              P         BS                1%       5%       10%
-------------------------------------------------------------------------------
  Single threshold       18.230***    0.003       300        12.804   10.717    7.580
  Double threshold        8.005***    0.000       300         3.437    0.358   -0.639
  Three threshold         -5.797       0.260       300        -0.382   -2.532   -3.696
-------------------------------------------------------------------------------


+--------------------------------------------------------------------+
|      ---Estimation results of threshold model coefficients---             |
+--------------------------------------------------------------------+

--------------------------------------------------
    Variable |  mSingle     mDouble     mTriple   
-------------+------------------------------------
         bzh |     0.015       0.028       0.047  
             |      0.00        0.01        0.01  
   logrdnbzc |     0.008       0.008       0.010  
             |      0.00        0.00        0.00  
       RDIN2 |    -1.077      -1.064      -0.812  
             |      0.11        0.11        0.12  
         lrl |    -0.005      -0.002      -0.015  
             |      0.02        0.02        0.02  
        zfzb |     0.021       0.026       0.043  
             |      0.02        0.02        0.02  
         wxd |    -0.010      -0.009       0.034  
             |      0.01        0.01        0.01  
     crste_1 |    -0.008      -0.004      -0.002  
             |      0.00        0.00        0.00  
     crste_2 |     0.020      -0.012   (omitted)  
             |      0.01        0.00              
     crste_3 |                 0.009      -0.006  
             |                  0.01        0.00  
     crste_4 |                             0.016  
             |                              0.01  
       _cons |    -0.037      -0.038      -0.078  
             |      0.01        0.01        0.01  
-------------+------------------------------------
        r2_w |     0.538       0.554       0.715  
        r2_b |     0.762       0.771       0.741  
        r2_o |     0.723       0.730       0.737  
           N |       224         224         224  
--------------------------------------------------
                                      legend: b/se
Note: You can install -esttab- command to get more beautiful output
     To install, click net install estout.pkg, replace to install


   Single Threshold:              xttr_graph
   Double Threshold(1st round):   xttr_graph, m(22)
   Double Threshold(2ed round):   xttr_graph, m(21)
   Triple Threshold:              xttr_graph, m(3)
 For details, see: xttr_graph

 Over Time: 3 Jan 2020 14:00:54   Time used: 125.924s

. xttr_graph, m(22)
== Hi, you can right click the graph and save it!==

. xttr_graph, m(21)
== Hi, you can right click the graph and save it!==

. xttr_graph, m(21)
== Hi, you can right click the graph and save it!==

. drop d1 d3 crste_x_d1 crste_x_d3

. global q1 = min(e(rhat21),e(rhat22))

. global q2 = max(e(rhat21),e(rhat22))

. gen d1 = ( bzh <=$q1)

. gen d3 = ( bzh>$q2)

. gen crste_x_d1 = crste*d1

. gen crste_x_d3 = crste*d3

. xtreg zb  bzh logrdnbzc RDIN2 lrl zfzb wxd crste_x_d1 crste crste_x_d3, fe

Fixed-effects (within) regression               Number of obs     =        224
Group variable: id                              Number of groups  =         28

R-sq:                                           Obs per group:
     within  = 0.2734                                         min =          8
     between = 0.7516                                         avg =        8.0
     overall = 0.7157                                         max =          8

                                                F(9,187)          =       7.82
corr(u_i, Xb)  = 0.7518                         Prob > F          =     0.0000

------------------------------------------------------------------------------
          zb |      Coef.   Std. Err.      t    P>|t|     [95% Conf. Interval]
-------------+----------------------------------------------------------------
         bzh |     .00765   .0046713     1.64   0.103    -.0015652    .0168652
   logrdnbzc |   .0040666   .0007876     5.16   0.000     .0025129    .0056203
       RDIN2 |  -.6186169    .106743    -5.80   0.000    -.8291921   -.4080417
         lrl |  -.0453628   .0132804    -3.42   0.001    -.0715615   -.0191641
        zfzb |   .0127078   .0107597     1.18   0.239    -.0085182    .0339337
         wxd |   .0116191   .0061989     1.87   0.062    -.0006096    .0238477
  crste_x_d1 |   .0022452   .0014378     1.56   0.120    -.0005911    .0050816
       crste |  -.0045151   .0021809    -2.07   0.040    -.0088174   -.0002128
  crste_x_d3 |   .0123711   .0032367     3.82   0.000     .0059859    .0187563
       _cons |   .0034352   .0080496     0.43   0.670    -.0124444    .0193148
-------------+----------------------------------------------------------------
     sigma_u |  .02774825
     sigma_e |  .00417355
         rho |  .97787804   (fraction of variance due to u_i)
------------------------------------------------------------------------------
F test that all u_i=0: F(27, 187) = 129.87                   Prob > F = 0.0000
